# Supplementary material for: Impact of Artificial Sputum Medium Formulation on Pseudomonas aeruginosa Secondary Metabolite Production
Source: J Bacteriol. 2021 Oct 12;203(21):e00250-21. doi: 10.1128/JB.00250-21 (PMC8508215; doi:10.1128/JB.00250-21)
Supplement: Supplemental file 3 — Data Set S3. Download JB.00250-21-s0004.xlsx, XLSX file, 1.3 MB [file jb.00250-21-s0004.xlsx]

## Sheet: Norm FT Organized by Medium
			Soot-A4_P1-B-1_01_7281.mzXML Peak area	Soot-A5_P1-B-2_01_7282.mzXML Peak area	Soot-A6_P1-B-3_01_7283.mzXML Peak area	Soot-B4_P1-B-4_01_7284.mzXML Peak area	Soot-B5_P1-B-5_01_7285.mzXML Peak area	Soot-B6_P1-B-6_01_7286.mzXML Peak area	Soot-C4_P1-B-7_01_7287.mzXML Peak area	Soot-C5_P1-B-8_01_7288.mzXML Peak area	Soot-C6_P1-B-9_01_7289.mzXML Peak area	Soot-D4_P1-B-10_01_7290.mzXML Peak area	Soot-D5_P1-B-11_01_7291.mzXML Peak area	Soot-D6_P1-B-12_01_7292.mzXML Peak area	Rom-A4_P1-B-1_01_7399.mzXML Peak area	Rom-A5_P1-B-2_01_7400.mzXML Peak area	Rom-A6_P1-B-3_01_7401.mzXML Peak area	Rom-B4_P1-B-4_01_7402.mzXML Peak area	Rom-B5_P1-B-5_01_7403.mzXML Peak area	Rom-B6_P1-B-6_01_7404.mzXML Peak area	Rom-C4_P1-B-7_01_7405.mzXML Peak area	Rom-C5_P1-B-8_01_7406.mzXML Peak area	Rom-C6_P1-B-9_01_7407.mzXML Peak area	Rom-D4_P1-B-10_01_7408.mzXML Peak area	Rom-D5_P1-B-11_01_7409.mzXML Peak area	Rom-D6_P1-B-12_01_7410.mzXML Peak area	Winst-A4_P1-F-1_01_7580.mzXML Peak area	Winst-A5_P1-F-2_01_7581.mzXML Peak area	Winst-A6_P1-F-3_01_7582.mzXML Peak area	Winst-B4_P1-F-4_01_7583.mzXML Peak area	Winst-B5_P1-F-5_01_7584.mzXML Peak area	Winst-B6_P1-F-6_01_7585.mzXML Peak area	Winst-C4_P1-F-7_01_7586.mzXML Peak area	Winst-C5_P1-F-8_01_7587.mzXML Peak area	Winst-C6_P1-F-9_01_7588.mzXML Peak area	Winst-D4_P1-F-10_01_7589.mzXML Peak area	Winst-D5_P1-F-11_01_7590.mzXML Peak area	Winst-D6_P1-F-12_01_7591.mzXML Peak area	ASMDM-A4_P1-D-1_01_7550.mzXML Peak area	ASMDM-A5_P1-D-2_01_7551.mzXML Peak area	ASMDM-A6_P1-D-3_01_7552.mzXML Peak area	ASMDM-B4_P1-D-4_01_7553.mzXML Peak area	ASMDM-B5_P1-D-5_01_7554.mzXML Peak area	ASMDM-B6_P1-D-6_01_7555.mzXML Peak area	ASMDM-C4_P1-D-7_01_7556.mzXML Peak area	ASMDM-C5_P1-D-8_01_7557.mzXML Peak area	ASMDM-C6_P1-D-9_01_7558.mzXML Peak area	ASMDM-D4_P1-D-10_01_7559.mzXML Peak area	ASMDM-D5_P1-D-11_01_7560.mzXML Peak area
row ID	row m/z	row retention time	Soothill	Soothill	Soothill	Soothill	Soothill	Soothill	Soothill	Soothill	Soothill	Soothill	Soothill	Soothill	Romling	Romling	Romling	Romling	Romling	Romling	Romling	Romling	Romling	Romling	Romling	Romling	Winstanley	Winstanley	Winstanley	Winstanley	Winstanley	Winstanley	Winstanley	Winstanley	Winstanley	Winstanley	Winstanley	Winstanley	ASMDM	ASMDM	ASMDM	ASMDM	ASMDM	ASMDM	ASMDM	ASMDM	ASMDM	ASMDM	ASMDM
374	272.162	0.82	3.38812	9.48369	5.61014	2.37405	1.84085	4.78197	8.21372	15.9829	7.41607	6.68327	17.1805	9.60483	3.43926	40.1548	2.50682	10.0974	5.87337	6.7814	20.9318	2.65191	5.61042	12.1096	1.75401	17.158	20.3139	45.0826	35.8914	9.4192	17.3127	10.3831	28.7533	17.4031	42.1673	12.7875	15.3475	12.3581	15.9415	22.6931	26.6062	9.83155	35.3282	35.406	33.8408	3.60653	31.7016	44.3386	17.9192
430	252.109	0.84	13.3539	82.9895	12.9637	21.0014	24.5265	33.7926	19.1645	8.5531	4.37342	48.3278	7.69599	41.4878	107.123	146.421	119.359	102.443	73.1799	115.842	109.602	107.965	88.1529	126.102	107.477	125.426	98.2627	78.0644	45.1834	69.7399	99.6014	67.5884	187.017	122.613	104.801	72.1746	63.6223	158.431	170.031	277.623	272.462	159.76	226.624	236.904	206.007	215.168	278.444	9.20511	270.262
431	136.062	0.85	13.0376	22.8729	15.2699	16.2856	16.6458	13.0562	6.04077	8.39252	71.051	40.6186	10.2088	21.0806	11.9803	20.3039	24.5556	22.3328	10.393	11.5496	22.3518	27.8798	9.74043	18.6199	10.2492	15.2409	10.976	30.5337	6.98092	24.2922	20.2582	31.9418	24.1149	16.6788	18.4858	24.8078	20.0486	36.8216	22.9107	39.2152	48.3489	27.0005	44.4861	36.689	19.7754	41.5762	53.082	0.75555	32.9245
144	137.046	0.9	6.4872	12.9499	8.18268	9.6452	3.29451	9.36364	13.031	13.7448	14.587	5.66436	8.93633	3.23903	3.31272	22.4534	57.4893	7.72569	35.5368	13.8537	8.66676	11.006	16.1115	27.6477	23.4301	11.2926	35.8408	30.5861	7.09996	36.5264	13.4797	4.6393	37.6091	17.473	24.2334	46.5732	11.5978	68.8305	5.34276	471.426	409.423	4.23317	520.089	426.322	377.45	412.328	491.539	413.923	491.744
125	127.049	0.97	7.6676	2.09738	4.05512	2.79516	2.92685	2.79855	7.93896	2.42719	2.4973	7.15083	4.03718	3.73274	64.2183	61.8369	71.1783	80.9799	61.1017	76.673	62.5601	62.3319	55.0098	77.4961	50.8928	87.6632	191.858	144.824	154.016	155.248	142.447	200.484	175.139	128.04	167.988	144.459	131.8	194.978	768.212	737.576	764.205	950.937	787.816	793.459	845.75	864.156	760.39	950.177	651.705
132	243.097	0.98	0.477164	0	9.93157	0.432886	0	4.72319	0	0	0	5.89087	0	0.313811	41.2611	44.4732	26.2613	29.0636	21.8563	25.2797	44.7763	33.7398	38.4763	41.2103	38.9797	31.4682	83.8663	67.5933	69.638	81.5533	36.4311	87.1696	51.2012	26.5257	105.648	52.2002	55.7959	83.9711	520.722	486.444	444.364	566.207	686.661	642.642	777.513	653.41	1061.17	514.812	396.845
356	357.213	1.04	79.7892	86.4368	124.643	239.2	125.757	79.8978	284.841	37.0052	63.7	142.107	68.4187	187.79	5.36522	24.8117	14.3083	11.7402	9.59079	7.26858	7.55591	11.5553	7.32518	7.99941	6.11994	9.22245	13.7962	15.4065	10.7847	16.1132	20.6792	5.06754	14.0225	18.5634	11.8467	9.98643	13.2846	25.8829	0	0	2.75791	0	0	0	0	0	0	0	0
274	195.115	1.21	0.562816	1.7752	0.86258	0.775675	4.51157	1.77965	7.5503	4.5133	14.3178	7.84756	4.53528	2.50389	0.16606	0.588864	0.472746	0	0.173658	2.49545	0.824763	1.23053	0.933603	1.70974	0.553537	2.08031	0.530475	3.76545	3.90373	0.991023	2.72019	3.12305	1.11082	1.56246	2.26739	3.34968	3.42234	2.81101	0	0	0	0	0	0	0	0	0	0	0
290	279.134	1.31	0	0	0	0	0	0	0	0	0	0	0	0	202.471	302.053	347.362	197.294	158.416	326.615	90.8591	252.669	305.097	244.425	256.352	250.803	119.677	38.3898	220.148	336.59	167.643	206.959	164.307	6.99025	484.581	56.0995	141.897	550.702	118.505	317.055	456.866	313.88	269.627	392.78	321.919	329.468	441.527	9.96371	34.1565
438	138.054	1.33	3.77182	4.05787	6.90081	8.15698	6.46447	3.05699	5.77655	2.48083	9.65658	5.10938	3.84162	2.01608	4.99669	5.22575	10.006	9.20328	11.048	2.95513	4.83704	2.83369	6.05929	3.79455	1.95398	4.26883	4.39556	7.68766	10.6424	3.16316	5.21072	5.3116	10.9743	4.24943	14.4708	11.0212	9.91103	14.9827	13.123	10.9724	6.51541	4.14312	5.82991	5.96733	3.37286	9.19203	3.72937	5.91601	3.34633
226	211.086	1.43	473.323	415.251	251.42	899.895	382.184	329.796	875.287	731.543	133.472	311.612	146.465	319.091	11.8621	15.3162	17.0001	18.1593	9.49817	28.4657	11.3306	10.3316	8.73118	25.0388	7.19944	13.7963	15.5492	30.2363	11.0691	11.2144	8.58639	16.8154	19.3178	29.1978	16.0382	13.9215	21.409	57.4245	14.7078	26.7446	8.7955	4.11761	15.0768	16.7005	4.36346	19.0213	6.73431	5.00765	5.08428
54	205.096	1.44	350.877	1174.71	322.398	793.493	981.997	394.912	1933.57	1535.82	461.438	469.008	94.1761	517.575	2933.13	2098.92	1557.08	2505.64	2280.15	1934.46	2287.05	2509.02	1675.16	1445.71	1756.18	3350.53	3160.54	3585.05	3023.18	5431.13	4675.22	4168.57	3940	4564.84	4416.11	3309.88	3313.42	5555.47	3917.97	5725.95	3487.06	3188.59	4676.25	4544.11	3230.12	4297.77	4643.11	2488.23	3368.99
93	188.07	1.44	124.481	378.591	227.213	347.956	314.894	250.041	610.863	811.592	387.46	267.234	327.991	317.44	1620.79	1305.5	955.525	1472.83	1463.47	1186.27	1520.3	1631.45	1107.4	996.649	1218.27	2220.34	1969.18	2586.16	2493.46	3534.64	2776.41	3079.67	2821.79	3400.83	3198.19	2011.76	2139.23	4220.05	2310.63	4166.46	2362.21	2319.17	2955.5	3198.42	2048.48	3014.58	3147.78	1480.36	2484.55
481	441.145	1.63	1321.15	1122.44	527.838	1302.2	1424.68	1622.39	1936.05	1357.19	918.419	882.459	1841.23	1643.83	17.6896	8.38272	9.42748	3.63408	13.5119	13.0037	2.5266	4.34131	25.0556	7.82648	3.0989	25.6045	5.07116	6.48787	8.51879	9.71494	7.41257	6.06073	6.69623	5.26532	6.01706	3.35127	3.14636	7.07807	3.68762	5.62633	5.04098	10.332	7.11913	6.11389	9.10538	7.74067	3.54748	10.1319	2.69631
383	312.191	1.83	1.14145	1.6203	1.28876	1.74746	1.22588	1.73119	3.03541	2.31428	2.97847	4.0194	1.42649	1.10044	3.78959	4.83549	8.17409	3.52097	4.33665	2.70409	1.40371	1.74576	9.15833	4.48057	4.90018	6.29779	51.8299	41.6185	29.6593	31.6849	24.5586	57.112	24.3155	17.7786	43.9985	34.4546	25.1195	137.341	3.67616	5.5208	7.01956	2.00303	1.68995	8.61413	1.38292	3.292	3.90296	5.79583	12.6777
330	408.177	1.88	0.909831	0	0.983026	1.09672	1.43821	0	0.822385	3.24504	3.03227	5.52926	4.52829	1.06865	44.2061	16.9769	38.5223	20.1919	12.172	37.9899	17.3687	27.8398	35.0685	38.6894	35.1562	28.157	128.841	109.212	99.7088	91.8363	116.248	121.863	62.9308	100.218	74.2166	84.2928	62.8347	216.369	33.7411	50.2489	52.0671	50.5996	52.1906	33.8314	35.005	31.2941	23.7741	3.92657	52.9966
100	383.149	1.91	0	0	0	0	0	0	0	0	0	0	0	0	0	0	0.593354	0.924516	0.834755	0	0.928408	0	0	1.2412	0.615257	0	2.14155	0	0.25857	0.00136087	3.53233	3.93741	0	0	0.530093	0	3.8586	1.41181	999.647	1079.51	628.853	448.469	756.658	481.43	785.344	694.698	889.883	541.925	415.069
162	229.154	1.94	9.8185	7.9518	15.5786	5.88248	26.3675	15.8944	14.6379	8.86388	26.1249	16.627	25.7811	20.3123	165.947	271.69	141.642	190.815	192.878	242.346	216.913	260.936	156.644	201.925	196.563	231.636	1029.25	1048.31	1078.28	1004.95	1550.15	1432.67	908.555	1022.54	1416.18	1009.35	1141.61	1053.92	1331.54	1046.98	833.235	856.798	995.401	1144.2	900.959	1070.85	1373.99	773.535	1344.49
163	207.639	1.94	9.01596	4.86212	17.4827	5.39748	6.17432	12.0831	14.2331	6.51632	16.8443	14.3921	16.6658	16.7978	4.38361	7.40699	6.14277	5.70995	3.18395	2.57532	3.52276	1.95831	1.01267	9.54013	4.08114	3.53422	9.36007	14.6402	10.1833	29.7818	29.9227	44.6773	6.90214	8.61588	27.738	10.4274	9.5144	33.943	946.206	814.44	878.199	866.724	1228.33	934.359	930.027	1190.88	1373.03	440.768	1150.57
12	415.716	1.95	0	0	0	0	0	0	0	0	0	0	0	0	0	0	0	0	0	0	0	0	0	0	0	0	0	3.43191	0	0	0	26.8746	0	0	18.8244	0	0	70.3963	10084.9	17134.8	9772.06	8659.08	11824.1	9707.47	11418.3	10067.5	14824	7439.43	7166.1
371	284.676	1.97	0	0	0	0	0	0	0	0	0.492117	0	0	0	11.6974	5.99069	9.53358	1.98064	8.13699	7.61236	6.85292	7.18869	6.57178	6.06451	9.30181	12.0546	21.8263	18.396	8.46941	17.4974	16.3899	29.7429	4.31661	10.7169	37.5394	6.4156	17.4359	56.7045	1.76748	1.61793	4.43717	3.48133	2.97468	2.57757	0	1.34736	2.30584	0	8.67852
433	233.068	1.97	1.38806	3.14558	0.898282	5.13996	15.4596	4.82686	19.8875	14.1805	4.52862	9.02994	2.85089	3.07238	181.77	291.341	288.543	218.391	179.012	266.012	173.064	161.475	203.834	265.161	174.113	249.002	240.481	334.143	404.467	367.205	413.3	399.468	323.674	303.721	429.669	359.338	374.79	429.691	139.759	92.8753	108.35	101.389	74.2544	90.0605	52.3731	81.8669	104.302	2.65713	138.231
16	211.086	1.99	10.0679	7.07224	2.34395	3.53686	8.40794	0.516931	4.3229	8.2182	66.0865	76.6488	59.7787	59.0382	14458.7	15826.1	16003.2	11759.1	10151	14241.4	12226.1	8921.27	14966.2	15426.8	12531.1	17490.8	18112.8	23036	25908.6	24086	24497.8	22957.3	17625.9	19425.7	25698.1	20929.5	21250.2	30904.6	9081.14	8854.76	6520.85	4343.42	4713.91	6145.15	4212.52	4814.58	6377.41	5113.08	7606.67
397	443.147	1.99	33.3415	44.0454	51.3239	43.1334	58.5467	74.058	65.7136	54.885	76.0496	56.3776	47.2194	47.43	236.222	699.647	387.515	320.148	261.823	353.301	349.579	361.821	358.952	343.709	298.473	503.111	304.879	568.012	442.229	556.54	858.075	388.68	322.853	325.866	453.727	399.893	388.781	683.87	246.368	126.209	155.736	127.117	105.185	152.15	27.8075	102.65	95.0755	2.23016	266.439
36	196.12	2	11.8823	31.8843	43.3452	29.7867	15.6353	24.7616	46.9437	15.1051	16.1775	13.9167	16.4147	12.0946	341.246	803.808	642.283	296.125	195.627	672.022	425.554	247.11	321.573	551.83	479.442	370.858	758.251	892.064	1046.52	856.504	1029.83	695.183	539.614	987.562	945.777	621.532	1104.48	1132.5	8861.35	10124.7	9676.75	11152.2	11574.9	11613.2	9912.37	10994.4	12900.4	8493.07	8994.99
191	244.165	2.01	0	0.665481	2.8341	1.53184	2.87645	0	3.10033	1.7519	3.11031	1.58917	0	2.78171	30.7684	58.7563	20.1152	21.7525	12.849	54.9392	41.0955	41.613	34.6181	95.1721	25.3427	32.1175	109.886	108.313	124.552	102.638	63.1284	80.8188	74.5519	94.7757	125.3	64.453	109.275	195.88	819.35	893.928	586.264	568.517	643.553	698.939	548.72	585.685	554.041	1103.22	822.018
410	693.766	2.01	1.3844	0.556276	0	0	0	0.0245482	0	1.57816	1.13943	1.23142	0	0.0491861	42.9533	32.8512	32.2672	14.3827	14.8965	28.7317	15.0987	11.4087	25.4465	13.3353	28.3878	19.933	28.9577	27.6764	19.2129	16.1445	7.08847	22.3513	8.7846	4.73486	19.543	17.2385	9.91751	45.5623	55.0506	61.316	26.6196	25.7866	24.1378	22.8458	32.093	24.2355	40.4727	39.3456	20.9968
411	462.847	2.01	0	0	0	0	0	0	0	0	0	0	0	0	12.5053	3.72534	11.1653	0.343886	6.81614	7.76796	4.43784	0.955022	4.37167	8.2449	4.76712	3.35129	4.88585	8.96679	4.01504	3.82943	0	7.53811	2.41035	4.10844	6.42205	0.977507	4.6948	8.22323	18.5144	15.0894	5.49305	3.69428	6.80588	3.09713	4.7969	0.610643	8.03599	9.25343	2.7707
60	282.1	2.04	0.301133	1.57736	2.49365	1.44479	2.25716	1.0877	0.741258	0.592677	2.41457	0.356312	1.34975	3.27747	0.798411	0.81395	0	0.402971	0.876331	4.09256	0.314427	1.28511	0.32707	0.39585	0.596363	0.559921	9.2029	10.6172	10.5618	7.57244	1.78514	19.8489	4.04682	7.0301	25.3102	1.16736	0.632525	38.0128	2046.79	2835.76	1874.04	1790.25	2294.94	2020.29	2032.48	2383.96	3357.57	1443.76	1269.29
207	441.144	2.04	641.371	418.912	422.321	518.56	731.477	796.014	967.853	740.762	590.428	687.289	792.825	598.198	648.43	326.075	502.059	438.796	287.88	623.197	354.002	236.784	193.619	372.352	246.392	455.17	1154.96	1141.78	1028.02	766.245	1190.09	1048.14	651.742	632.672	641.053	452.424	713.977	1146.96	474.098	504.284	518.528	594.106	635.681	317.362	463.218	646.364	504.99	19.4726	458.033
92	351.687	2.05	0.766781	0.327102	0.55641	0.0446166	1.68091	1.90694	0.353678	1.76203	0	0.629449	0.999647	0	0.25103	0.912909	0.498021	0	0.196501	0.581292	0	0	0	0.600487	0	0.317263	0	5.59534	1.00936	1.11202	0.587323	8.12198	0.300981	1.05046	9.00063	1.04024	0.940655	2.89806	861.997	1326.26	985.255	731.662	723.917	786.311	791.161	663.285	1011.01	695.221	739.357
156	268.141	2.05	1.30284	2.88581	1.92773	4.07549	1.85428	5.26398	2.95181	0.694132	1.42964	1.28925	1.25767	0.897346	65.5657	126.729	84.9333	48.119	85.6839	109.163	50.8233	137.43	112.204	94.9917	88.4517	104.726	243.143	168.09	96.3895	111.539	78.0853	235.535	93.0057	109.36	144.645	69.4665	204.308	494.363	1476.93	1545.24	1539.42	1549.31	1548.1	1676.15	1438.08	1543.77	1943.73	1212.91	1094.28
395	486.255	2.06	6.2167	7.42506	8.60213	3.97375	3.64727	6.29887	4.7059	3.31057	2.61509	5.9966	6.58699	5.04912	259.819	542.874	256.092	427.33	266.838	473.639	300.022	297.302	277.352	221.799	318.348	359.426	345.96	433.793	361.363	591.211	550.592	442.83	284.655	384.972	397.102	214.775	401.971	564.034	228.876	298.755	212.159	177.768	312.83	280.566	175.782	228.887	264.193	192.282	228.717
357	552.232	2.07	4.67745	4.68096	3.73692	5.46943	4.83974	2.54852	15.1797	8.94683	4.09878	4.85592	16.4139	3.18555	20.69	6.90409	8.80142	9.8302	8.3214	10.7615	6.75008	5.03792	6.21715	8.30886	6.37256	8.8732	5.82591	11.1185	4.88361	11.2605	13.9297	8.38952	10.8275	8.06372	5.83746	14.3855	7.87461	100.259	25.3519	21.3623	21.0312	11.182	37.7757	29.3133	28.6701	26.6292	24.8448	12.8227	15.7422
99	290.15	2.08	1.73063	1.92302	1.73976	3.8967	6.57033	4.54827	6.09973	1.8579	7.56241	3.22542	4.39174	2.01538	1.72971	7.5731	2.01835	1.11698	3.47191	1.64039	2.36993	1.55615	2.68948	3.08339	2.03492	1.2963	14.3257	7.63255	14.3644	18.5736	6.80353	69.0516	6.84033	4.55921	23.3974	7.16475	11.4979	48.8056	1727.59	2750	2108.61	2303.53	2345.26	1820.72	2617.65	2294.77	2272.67	1668.76	1733.36
116	496.742	2.08	0	0	0	0	0	0	0	0	0	0	0	0	0.841088	0.0677673	0.583127	0.0464905	0	0	0.220562	0.0151253	0.0608754	1.27441	0	0	0.96215	2.2709	0.14343	1.35772	0.536592	10.2808	1.58995	1.18872	12.3388	0.865807	2.66008	11.2715	676.363	1459.38	707.087	545.839	874.517	625.544	902.964	605.46	987.676	560.882	533.265
146	392.714	2.08	0	0	0	0	0	0	0	0	0	0	0	0	2.46856	12.1702	1.51681	2.57828	0.00976844	1.31054	3.33386	1.50704	0.205889	3.09378	1.10648	0	0	0	0	0	0	2.75196	0.18745	0	0.781146	0	0	0.232835	474.815	659.346	465.582	1489.46	1052.01	1137.51	1327.89	1128.95	1334.16	518.959	250.276
317	326.207	2.08	153.29	154.504	218.246	47.0405	86.4736	233.972	95.9678	299.154	288.778	225.933	209.594	246.466	147.978	123.438	186.269	126.662	49.0995	117.515	75.0848	76.8773	90.4883	67.7417	60.5424	158.033	267.115	470.106	588.542	163.972	197.861	284.228	262.927	336.518	256.341	194.947	239.367	639.509	332.195	644.635	771.627	227.12	110.246	281.493	150.672	416.753	335.945	766.163	756.092
352	444.245	2.08	27.0738	42.4123	16.4684	45.8077	43.5315	10.3749	62.1555	25.7557	21.2475	27.9396	14.8428	49.5178	39.4023	6.88355	19.8482	5.54244	11.7697	10.9012	17.2192	5.76983	20.4727	6.54834	19.6041	13.9684	42.8665	10.049	26.1867	25.5701	21.6744	31.802	13.3159	11.4512	38.9897	5.63562	18.8382	126.205	12.5329	37.688	15.2173	56.7152	22.4204	25.2388	35.9749	27.3591	13.4769	56.1428	17.1065
153	402.209	2.09	12.7861	5.66726	11.2808	2.49044	2.89413	2.98838	2.62715	4.85393	7.86641	7.4556	3.33979	10.7078	4.77448	3.06308	1.46897	3.37841	1.65081	5.1491	2.60047	1.19654	1.42889	2.96075	1.47581	1.98135	1.78971	3.84047	3.2581	2.90168	8.64752	10.7977	2.48291	1.58359	3.17738	3.4357	3.87664	15.8198	855.351	595.319	373.353	580.45	658.826	625.54	777.865	701.529	663.957	677.625	555.09
273	296.161	2.09	8.57537	63.9343	55.0936	23.173	37.6812	41.9154	41.7107	24.7012	41.0705	25.8203	23.8445	42.0571	3.36192	3.92939	1.70469	1.39271	2.70291	2.36774	3.8262	1.25801	1.30071	2.62595	2.71562	2.57601	6.29855	6.71023	2.40539	5.74126	6.83282	4.88561	1.46545	2.9307	7.35706	2.69761	2.87308	0.848674	58.8726	155.004	82.4254	61.0546	99.3456	52.7232	23.5732	34.3468	51.7491	9.57756	104.687
308	427.255	2.09	0	0	0	0	0.595103	0	1.16464	0	0	0	0	0	2.55899	2.29202	1.38188	1.82091	4.71298	8.30629	1.2195	2.32848	4.84905	7.96758	4.06123	8.49403	0.0346725	2.47569	0.147197	0.790542	1.65522	1.35169	1.18942	1.43251	0.978341	0.37573	1.70739	79.3014	0.39335	0	1.23252	1.07836	0.0183702	0.615542	0	0	0	0.795611	0.552541
86	272.162	2.1	3.65162	5.98316	2.42995	5.45469	21.1646	15.1211	5.0623	27.5569	12.7076	4.45337	6.43143	6.98107	13.4469	14.5486	8.76975	9.30068	8.51635	21.6453	9.03115	10.4286	3.63088	6.48217	17.857	5.09902	10.5572	35.6269	24.1122	9.57861	14.5134	18.4799	11.4742	10.9706	11.2731	6.10102	36.2191	36.2237	1842.21	3026.02	2048.48	2019.31	2831.01	2522.03	2077.49	2809.1	3089.09	1680.09	2082.04
336	401.203	2.1	43.1142	53.9503	59.5747	41.4855	65.5356	78.3284	97.7713	41.6733	78.4269	72.8808	86.0292	95.7234	22.54	9.36339	11.7972	9.97445	4.62047	12.9379	5.01587	14.907	9.84154	5.33843	18.8308	9.27564	39.2515	17.6068	32.4894	28.9662	40.92	42.6385	19.6262	16.0647	25.0294	26.8664	8.60057	65.6221	7.36098	20.6342	32.0783	13.2652	11.8017	48.3437	40.3605	29.6436	12.5705	34.7968	15.8695
394	415.219	2.1	65.5361	31.2979	72.7353	82.8068	79.6277	69.5416	77.2027	62.2239	54.663	56.3804	51.913	92.5591	407.4	726.338	437.992	317.811	279.713	461.31	320.477	400.513	319.621	253.653	329.463	380.668	397.378	541.714	397.29	329.2	787.273	762.483	537.684	566.299	711.249	562.702	593.276	581.623	566.286	658.412	575.714	421.315	476.085	427.302	445.825	456.55	466.351	440.833	438.397
378	451.225	2.12	4.27404	16.3751	12.2079	8.94193	8.4187	8.3599	6.54158	3.18714	23.8455	7.31642	30.171	7.9372	54.2595	39.3022	90.534	42.7655	39.976	87.6165	34.3315	53	115.105	48.0466	76.5588	86.0692	43.0797	50.8266	23.2402	43.8796	16.7688	32.6157	11.6556	13.9041	32.4563	11.3773	31.5835	174.696	38.6913	86.9515	37.5248	98.2924	51.3104	105.489	109.055	123.027	233.907	63.4494	50.0856
420	505.244	2.12	67.61	88.1069	32.2482	125.079	105.018	110.93	149.59	101.892	88.9127	33.62	86.9268	109.952	6.98929	1.94637	5.21683	1.8431	3.21683	2.76532	2.56798	4.29763	4.82089	7.86389	7.78788	4.36099	4.48319	6.00389	2.95333	3.58936	3.24419	4.36164	1.30077	2.20979	4.63394	1.99478	5.4832	7.82501	3.99664	4.39914	2.87622	2.94777	2.8005	6.1121	4.15679	2.99782	6.46441	3.02202	3.29195
424	676.333	2.12	38.6254	27.6766	49.7939	13.4188	20.6842	45.2301	28.4856	11.416	35.7613	25.7372	30.1564	62.3026	6.75996	1.81833	3.13788	6.56251	8.77721	13.5448	3.60804	3.00308	11.1273	4.61692	6.61464	15.9402	3.70099	4.65421	3.11903	2.43843	2.48469	2.444	2.57461	1.64911	3.56074	3.5349	10.4592	28.9491	74.1114	92.0078	48.3705	102.677	37.453	71.2675	152.526	94.4954	104.227	89.2424	55.5137
428	445.209	2.15	0	0.29801	3.03005	0.61108	0.0810622	0.461135	1.13321	4.54722	0	2.36613	0	3.90074	1.97883	1.89055	1.45086	4.24841	0	0.773318	0	0	0.676548	3.03074	0	0	0	2.07455	0	0	1.49883	0.890773	0	0	3.47692	0	0.176614	0	5.30036	12.455	0	0	10.1691	5.20775	2.65782	0	0	0.497843	0.137354
21	328.684	2.17	0	0	0	0	0	0	0	0	0	0	0	0	0.0837336	0.689555	0.811999	0.354475	1.3529	0	0.858482	0	0.537942	0	0.43296	0.30988	56.8291	69.2156	22.9862	68.7825	0.283123	177.524	22.1223	8.20873	164.321	1.54964	18.0138	259.87	9988.76	14213.7	10287.2	8191.72	10219.9	10096.3	8181.38	8357.48	10253.7	5588.43	7038.01
85	466.238	2.17	12.2653	20.105	7.29877	8.8471	11.6857	21.0483	19.7303	22.1033	13.0617	7.26761	22.9317	5.82125	11.5349	5.80212	2.11319	2.81274	4.03898	3.13765	6.56435	5.67264	5.29952	2.17878	11.3093	2.54386	6.48644	12.6133	6.89546	8.57639	12.8169	19.6795	2.49237	8.08945	16.7246	7.63736	3.97847	16.6894	930.655	1081.85	364.799	1206.53	984.987	726.1	1412.4	976.431	815.264	754.365	427.578
426	667.309	2.18	3.99178	6.34244	4.09169	5.14515	2.86319	14.4117	6.75991	2.79841	7.22663	4.40077	14.5311	5.25476	3.0634	4.62854	11.324	3.84179	5.50085	7.02338	2.9741	3.41037	5.79535	6.92627	3.35037	6.53753	0.657364	0.530579	2.93647	12.7027	10.3624	1.77431	2.2087	0.954712	7.8263	0.991338	5.27259	2.85649	2.87152	8.06971	1.42685	4.81059	2.44503	3.67438	1.81158	8.99293	4.04242	3.09828	2.60475
137	258.798	2.19	0	0	0	0	0	0	0	0	0	0	0	0	0	0	0	0	0.129432	0	0	0	0	0.095378	0	0	0	0.853551	0	2.4967	0.748364	20.0211	1.0341	0.137269	4.12907	0	0.313372	6.23952	774.885	1354.48	714.386	1819.5	2005.87	1695.61	2199.95	1936.61	1788.16	707.329	307.766
264	231.113	2.19	64.8112	34.6536	56.4245	37.7221	36.3945	99.265	49.0202	74.904	61.2526	38.0372	98.0609	75.6928	9.08088	10.9884	6.58168	8.48839	10.9778	11.917	10.089	15.1233	13.5219	8.05174	10.966	9.21559	16.7253	18.707	17.842	13.764	19.7147	21.4557	6.59149	22.9019	23.2285	12.3169	22.5763	15.7581	3.0328	3.01692	0.470244	2.38772	4.34024	2.59676	0.0900279	0.566463	2.06348	0	2.67703
147	217.098	2.21	192.493	42.2869	45.3487	31.2571	54.7144	95.4115	49.9451	82.8019	105.577	28.2376	114.43	70.3418	268.106	196.154	149.37	280.798	253.431	152.782	245.896	304.138	176.783	154.978	182.383	196.921	412.068	651.911	735.744	549.037	729.767	626.149	331.067	373.812	302.209	405.275	423.507	388.135	810.552	419.406	585.664	617.839	643.042	543.702	739.863	708.809	496.749	374.006	537.943
235	197.127	2.21	129.66	215.656	166.586	203.089	242.958	247.262	255.208	218.282	286.872	184.681	191.829	240.698	26.3897	18.8797	33.0248	8.8119	31.0145	25.0117	35.2757	35.2532	41.2189	19.3251	28.9886	47.6913	37.6887	58.0702	36.677	32.6181	18.3341	63.9887	34.4221	33.7941	61.4053	50.6768	47.0977	257.77	140.265	132.533	69.3708	34.8271	207.503	147.327	156.66	163.794	205.472	119.28	101.541
128	338.842	2.22	0	0	0	0	0	0	0	0	0	0	0	0	0	0	0.467385	0	0.0702554	0	0.100443	0	0.190855	0	0.792249	0.00539975	0	0.405192	0	0	0.211589	0.761501	0	0.0343564	1.0117	0	0.0911207	0	415.526	1297.06	495.242	1373.89	1393.44	1502.41	1872.26	1370.51	2525.97	383.53	258.573
367	318.165	2.22	0	0	0	0	0	0	0	0	0	0	0	0	7.11442	5.01973	7.0255	7.42493	2.36081	6.30085	5.21115	3.02984	4.97328	10.8502	2.88898	2.97452	9.33398	7.32769	3.17012	6.8701	5.73144	9.32704	2.94884	3.46048	5.08755	5.48462	11.0489	32.8748	12.6096	21.4761	39.9195	7.45282	6.90652	3.99324	14.348	7.97372	23.0525	23.5682	10.0047
142	263.152	2.23	0	0	0	0	0	0	0	0	0	0	0	0	0	0	0	0	0	0	0	0	0	0	0	0	0	0	0	0	0	0	0	0	0	0	0	0	991.343	1570.41	780.125	737.716	1322.99	1268.72	952.204	1180.83	1499.04	701.889	795.34
323	440.249	2.23	28.8817	49.3499	42.949	47.1912	33.4261	50.1096	36.7703	26.2298	30.4637	17.7376	37.4643	79.2336	37.4069	25.2714	36.4496	24.3584	21.1317	15.429	12.8629	19.3361	27.9033	25.3465	28.7667	26.1196	55.5143	50.0505	57.1284	37.9094	42.7954	58.7322	25.6911	40.304	45.4307	30.8433	33.7706	127.468	27.3168	9.91236	6.75469	25.4646	16.1006	11.4068	26.5435	13.8735	12.6537	20.1058	32.8269
425	661.326	2.24	2.08206	3.0161	3.47897	2.45796	3.37775	1.18296	4.51653	2.80521	4.89421	1.5975	3.43475	7.0415	2.16313	2.03302	1.89743	2.77403	0.833921	2.08951	1.32537	4.4132	2.07694	1.86351	0.734374	2.31065	4.38912	1.02808	1.77608	4.8888	0	1.68363	3.30866	3.29247	3.84827	6.50514	4.7328	2.20346	3.64069	4.49765	0.754217	0.804296	5.35161	3.66733	1.26976	0.946034	1.60496	2.23362	1.08586
297	261.124	2.25	129.597	200.509	165.516	140.517	187.075	196.621	280.842	222.833	249.006	210.611	150.308	206.432	55.3497	33.6985	35.3666	19.9848	34.0776	43.523	31.7219	33.8028	38.9585	32.2117	37.2732	40.2761	47.7561	52.4836	71.6499	42.5272	41.6412	57.3407	41.3288	59.7919	74.4665	55.0148	44.654	329.589	31.3063	11.2356	23.9384	25.0134	20.9763	26.9481	9.96354	18.753	23.0606	3.10525	32.3049
343	497.272	2.25	0.396843	3.21383	4.44302	1.9786	1.82649	2.0999	3.67306	0	2.2864	0.65571	0.550124	0.81297	0.169897	1.16294	0.379485	0.715008	0.240161	1.81474	1.12915	2.15858	0.624614	2.52201	1.4306	0.694832	0.95503	1.95534	0.51357	1.33167	1.86671	1.17659	1.20533	0.366626	2.2524	2.72739	1.62699	28.9141	0.119338	0	1.27497	0	0	0.437719	0	0	0.426835	1.04975	1.20648
340	273.159	2.28	22.3644	113.222	59.441	148.089	201.935	17.6207	318.096	347.535	220.027	55.767	12.1042	18.4875	3.95109	5.21375	6.5519	3.07034	1.92831	3.41375	3.8242	1.21264	1.28023	2.02983	4.84934	2.94587	4.95797	7.07479	3.36286	2.11009	1.01817	8.15066	1.65337	1.43215	5.01334	1.75808	2.35225	356.966	103.339	167.235	129.364	139.021	173.305	150.897	142.43	159.461	194.698	91.6957	142.256
46	429.233	2.29	0	0.255584	1.44901	1.49041	0	0	1.77065	4.06255	0	1.75908	0	0	7.1035	19.4615	7.22847	10.7584	10.058	13.5235	20.3717	9.31557	18.6021	11.5489	5.74965	6.39344	28.9702	21.9016	11.4111	46.1112	18.9089	98.4573	20.8641	12.0159	81.4499	17.7878	28.6356	163.939	2418.45	3839.48	3124.02	2912.28	3645.1	4024.37	3040.42	3501.33	3740.24	2106.81	2436.76
123	386.199	2.29	0.772006	0	1.45037	0	0	0	0	0	0	0.391958	0	0	4.17867	5.55822	2.14441	1.41918	3.63821	6.52568	2.85	2.27263	4.03574	0.354748	2.27191	3.22668	3.21211	2.63176	3.7757	4.38516	2.60887	24.092	5.80826	8.34872	15.0535	1.85139	3.17373	20.2148	611.038	812.939	659.797	761.342	895.899	736.861	781.477	935.702	1068.07	379.941	531.757
246	353.186	2.3	12.2509	13.4282	14.783	12.9196	16.4729	5.8639	8.77312	9.75798	18.7274	9.84436	18.4456	30.8218	6.41065	2.17004	2.83521	0.745854	1.26013	1.64808	2.82712	2.14358	1.26079	2.39767	9.47165	1.50317	2.54602	2.02843	2.55186	16.3464	1.95367	16.7416	5.3911	3.36855	4.63705	3.8242	3.92042	18.9268	437.893	834.372	529.912	476.407	680.745	602.089	495.065	597.335	723.257	467.632	564.7
250	231.113	2.3	7.6466	26.0297	8.53745	29.1414	29.4513	77.4437	33.7728	64.9798	61.2526	38.0372	68.508	41.5263	5.05369	10.9884	5.29356	4.98728	3.48331	8.73609	8.48869	14.8804	4.78074	3.96752	6.71016	8.84127	16.7253	18.707	10.1836	13.764	19.7147	21.4557	6.59149	22.9019	23.2285	3.07923	22.5763	15.7581	4.6552	3.01692	1.87208	2.38772	4.34024	2.59676	0.926201	0.940662	3.5409	1.54425	4.23283
370	383.228	2.32	327.064	291.718	357.093	245.359	291.437	442.161	410.503	265.857	377.298	224.086	335.101	437.594	4.16643	3.04086	3.23331	2.06267	4.01331	1.80466	6.56713	3.95199	6.01411	2.29975	4.88522	5.82595	21.3232	11.257	17.2081	6.28561	14.9885	11.8688	5.85983	15.8939	9.75527	8.09911	9.11361	9.92017	8.09308	2.73133	0.639954	1.19117	0	0.865726	0.508763	0.905454	2.27335	2.86166	3.22634
469	411.134	2.35	2834.99	1974.29	1429.08	1949.55	2487.93	1944.84	957.275	1062.43	2008.8	1253.62	2101.98	2888.87	12.8349	15.1926	3.7238	6.15143	8.05494	28.8777	4.6316	14.8419	6.61879	7.34677	17.2844	30.345	55.7188	8.73784	14.6435	10.9751	25.2194	12.6297	20.5858	41.7832	28.1592	13.7505	9.48858	11.6827	7.48892	2.8986	3.55927	4.91096	4.55939	5.76764	2.35065	0.84526	13.0682	0.172136	5.8994
293	328.223	2.37	1130.89	1652.14	1367.22	1061.88	1633.71	1996.36	1864.56	1329.11	1490.95	1126.61	1715.59	2524.63	28.9947	24.3342	20.5328	21.2378	17.1891	43.8038	27.8696	13.0134	25.3906	40.8566	25.883	42.9693	55.1702	20.6642	38.904	26.057	29.6061	57.5432	7.45586	18.204	26.2404	16.0509	31.1124	208.204	21.2693	25.9291	29.6898	19.3035	27.498	55.3178	86.8538	80.257	45.4048	1.20162	100.108
313	455.214	2.37	20.4348	69.4868	45.4483	72.3457	51.5219	19.5407	173.563	130.862	78.1557	59.8595	12.0702	30.0992	5.74897	0	0.251353	0.560133	2.1677	0	1.35918	0	0	0	0	0.236983	1.64219	6.67646	7.22594	3.72996	1.85659	4.97264	3.85563	0	9.13521	6.11452	6.07255	181.779	0.790167	4.14045	0	6.36392	1.27975	1.83898	5.1627	4.90225	1.87501	4.1154	1.58566
350	652.367	2.37	0	0.256319	0.448594	0	0	0	0.937671	0.297954	0	0	0	0	0	0.291306	0.329341	1.09323	2.08479	1.01238	1.89362	1.23548	0.745311	0.484205	2.61144	1.09648	0	0.93577	0	0.337001	1.67748	0	0	1.20828	1.36905	1.79931	1.39325	40.4335	0.975242	0.877505	0.735702	0.396101	0.713526	1.79037	0	0	0	0	1.11445
380	392.184	2.37	212.301	237.627	311.502	160.263	117.451	163.218	246.288	50.9879	127.228	130.304	177.484	109.711	647.51	716.264	711.26	463.902	430.579	722.587	386.589	446.208	537.407	470.137	537.329	515.757	1138.31	1172.99	1158.14	980.31	1089.92	1127.24	670.683	875.178	1031.38	811.298	845.201	1582.04	484.896	674.207	501.674	328.056	469.71	465.951	409.65	381.44	502.51	402.18	358.151
396	160.076	2.37	85.909	46.9275	47.7708	68.1851	36.2025	61.3895	80.7155	39.8497	27.9301	52.8045	24.7063	76.1522	219.821	359.594	412.216	332.476	210.174	391.732	371.623	350.818	186.873	357.614	171.419	269.075	471.955	385.22	357.142	190.717	257.492	286.035	243.404	230.508	212.365	251.379	198.841	269.39	178.963	189.988	145.974	176.247	155.071	178.516	192.857	179.864	142.886	229.657	177.273
119	391.689	2.39	1.2508	0.826516	24.1901	1.35746	0	0	0	0	0	4.98307	0	4.0621	1201.84	1290.06	1251.71	652.198	794.707	1332.52	736.265	787.933	1007.71	905.068	958.944	952.3	2156.63	2056.61	2061.72	2049.72	2092.77	1980.38	1198.91	1664.51	2213.78	1400.05	1608.81	3104.95	706.116	1103.15	1031.49	507.491	725.577	708.452	596.892	808.354	773.363	622.433	504.268
342	603.312	2.39	2.83942	5.02841	3.82828	4.03405	1.41835	2.01041	7.31545	5.34589	2.29469	4.54388	3.3785	6.32366	3.34389	1.86617	1.27348	2.99349	2.76471	2.58828	2.62958	1.53811	1.2115	1.66577	2.39415	3.22046	1.64897	2.03591	4.12092	1.6696	2.16535	2.61383	1.15745	0.709144	1.07757	1.09761	2.90892	42.8438	9.74722	4.13951	4.77229	6.23105	6.58174	7.98938	9.70672	3.96555	2.91278	11.9266	2.75725
269	243.133	2.4	56.5123	86.1416	56.357	40.5912	109.392	48.4697	87.6566	161.28	105.002	77.2586	94.2897	69.0833	10.1171	18.3737	5.92422	5.7187	7.78923	7.43104	7.47234	4.56548	5.73086	6.97718	5.43214	5.82727	13.7703	23.8529	9.45934	12.7576	4.23526	17.5349	8.352	4.59236	26.9945	15.8574	19.1381	88.9022	13.2905	9.93106	8.13972	16.4021	9.1343	18.9581	16.3619	15.7927	6.186	16.4216	5.04044
95	443.712	2.43	26.3636	36.5857	85.8249	29.7369	17.1499	34.3332	51.7604	48.6433	38.8001	11.1848	29.0242	20.2001	1.02442	1.50171	0.499463	0.999928	0	0	0	0.268885	0	0	0	0	0.0465714	0.675731	0.148519	0.709013	2.57457	1.55014	0.478659	0	0.449166	0.836758	3.08392	5.78824	544.97	1555.77	869.284	576.742	1051.65	1005.5	885.007	678.756	1446.66	399.398	281.897
334	560.292	2.44	225.967	257.697	433.596	257.556	248.1	436.92	282.601	183.355	272.825	281.722	358.781	471.507	38.0522	18.1945	18.5112	20.7191	13.6579	31.7152	18.2783	19.0238	16.5525	18.8027	17.297	22.9897	30.7918	18.19	8.17753	26.4371	17.5198	33.7607	22.0384	11.0773	17.7665	19.2328	14.6223	176.229	39.7599	117.227	45.7699	56.0761	51.9031	57.3465	65.4172	55.726	62.8863	34.9342	65.6383
87	270.167	2.45	0	0.296357	2.15216	2.08056	0.711398	1.72962	0.742647	1.2666	2.49432	3.47427	0.462951	0.410934	1631.44	1882.92	1779.18	1193.76	1130.62	1752.69	1135.97	1342.22	1342.51	1389.64	1421.28	1545.32	3834.98	3719.15	3167.04	3071.06	3192.41	3724.99	2211.07	2590.42	3637.48	2366.13	2878	4810.52	1763.61	2247.19	1982.71	2015.71	2453.72	2282.51	2198.16	2176.82	2175.25	1755.45	1857.91
354	321.66	2.45	78.6268	93.1767	145.905	89.4039	89.091	119.414	109.628	94.9014	119.918	84.5106	114.126	159.772	64.8164	85.101	69.6514	36.9053	38.2245	68.1371	41.9137	50.1962	53.5993	50.22	47.6941	55.5742	113.76	139.824	121.675	82.4553	145.687	136.868	77.0228	83.355	117.328	108.221	91.7288	176.687	16.0694	37.822	20.4207	7.72631	9.84559	18.71	5.92699	7.78276	27.7125	17.2747	23.0383
118	263.139	2.46	3330.37	4344.85	4071.72	3113.05	4095.85	4801.38	4279	3676.83	4388.98	2634.7	4268.69	5732.6	368.347	492.628	541.697	359.961	201.535	502.888	339.822	404.242	233.278	403.456	153.463	155.581	284.129	879.804	674.651	501.223	1022.18	369.944	671.287	617.4	758.56	512.204	824.242	606.088	426.068	476.059	596.203	378.807	461.117	562.717	510.155	795.313	475.831	422.201	636.995
344	243.133	2.46	3.10505	25.5706	10.6311	40.5912	46.5748	0.720701	87.6566	80.3351	64.3565	19.625	7.81628	3.22893	10.1171	18.3737	5.92422	5.7187	7.78923	7.43104	7.47234	4.56548	5.73086	6.97718	5.43214	5.82727	13.7703	23.8529	9.45934	12.7576	7.47361	17.5349	8.352	4.59236	26.9945	15.8574	19.1381	88.9022	13.2905	9.93106	8.13972	16.4021	9.1343	18.9581	16.3619	15.7927	6.186	13.7707	5.04044
440	193.097	2.47	259.85	192.498	413.366	580.273	240.781	308.395	274.372	578.933	592.264	622.064	293.114	242.805	115.753	94.8086	90.0709	66.4897	46.7802	115.138	45.0673	58.0918	85.2253	102.331	85.0089	107.284	82.636	113.392	81.5288	67.091	62.0032	79.8272	52.7418	38.5366	80.2441	89.0058	85.4498	114.165	28.1067	21.6086	22.9155	21.1907	21.4367	30.2125	92.651	20.1678	24.5019	19.5523	27.7546
339	302.157	2.48	9.46615	1.0861	49.2557	0.401914	9.66808	15.9825	0	33.7776	41.0127	71.3918	17.1237	41.6062	58.8308	90.0322	41.0218	43.4835	19.2601	58.0862	82.8934	26.9807	22.1894	36.3013	23.2405	41.9667	31.6374	73.6368	36.6769	19.4303	24.2818	37.7897	19.3557	20.5871	38.7226	16.1656	76.3277	57.8694	5.92852	7.96276	32.4324	19.6729	22.8169	24.5313	13.2659	45.8621	30.0099	12.9809	17.3737
363	585.324	2.5	25.1834	124.157	35.6239	66.6591	79.9662	18.5148	197.229	171.576	112.757	88.6242	3.14135	39.7171	12.2851	8.32751	2.32773	10.3398	2.60585	5.30461	13.9924	6.18845	5.69547	9.22998	5.04338	8.79256	3.54733	10.2529	5.98405	5.1144	3.15249	13.5456	3.48156	6.08857	16.0367	4.27226	4.75292	128.042	117.402	75.0183	35.2729	128.438	107.397	118.831	111.962	114.71	91.4633	106.076	66.2602
376	425.192	2.5	416.421	747.541	281.541	353.359	459.288	718.861	530.704	479.694	656.232	825.286	570.567	923.866	88.8576	131.644	131.494	88.7027	145.102	153.662	97.5542	160.357	157.157	90.0229	140.201	142.641	286.494	263.916	272.612	129.737	159.515	343.871	116.639	214.649	278.696	161.042	202.923	386.056	83.3318	107.467	153.263	88.7775	109.726	87.7364	71.0339	106.544	94.8937	64.2227	168.086
305	392.184	2.51	161.859	160.289	231.515	107.543	89.3824	92.2111	171.358	50.9879	87.5913	114.414	135.11	90.3261	471.347	535.34	513.121	346.798	304.521	522.394	280.185	320.493	403.696	378.469	411.87	385.635	1105.18	1134.99	1121.94	937.908	1060.07	1084.06	653.282	844.067	1001.89	788.001	833.265	1499.19	473.48	663.373	489.14	324.674	466.761	462.662	405.096	367.069	497.604	402.18	357.953
346	514.287	2.51	33.1383	90.5425	398.396	74.832	74.3036	36.1946	159.989	140.515	59.6744	122.197	16.1059	25.9612	13.0319	3.78308	6.44328	29.9827	13.0927	4.09353	27.8662	10.0911	5.78632	14.5838	6.22463	16.8039	4.92901	9.9902	7.43328	16.5967	5.24585	21.1949	12.181	6.95595	9.70007	7.84812	3.69239	52.6397	210.433	209.176	113.566	332.635	294.266	239.87	348.967	259.852	260.362	170.068	150.558
401	276.18	2.52	2378.13	3014.46	1626.15	2757.71	3463.42	2934.65	2513.55	2727.48	2126.9	1266.23	2815.41	2108.5	492.184	411.675	436.251	525.585	247.172	560.588	351.955	341.783	309.043	436.82	237.179	378.576	5.60729	5.81131	3.42043	6.6001	1.81607	8.83477	5.64212	5.34188	3.10522	7.68182	8.36221	5.41021	91.4901	172.687	171.495	214.64	237.221	179.765	179.039	211.991	178.777	244.354	132.228
434	120.044	2.52	0.238902	1.16802	1.60805	0	0	0.656152	1.80553	0	1.22317	1.31528	0.524339	1.30843	20.2969	22.3384	21.0673	25.9025	55.471	37.3066	37.1538	49.8213	35.4722	20.1494	39.3783	36.0754	56.257	77.1611	34.0531	199.242	156.542	120.546	89.035	102.085	106.742	85.042	122.339	48.8895	23.256	41.6899	33.2887	42.1285	52.9149	51.7908	31.3469	54.2065	38.9926	36.4347	21.7171
439	180.065	2.53	21.6065	9.31788	24.1406	8.91769	10.5526	26.7778	11.8443	12.5967	19.0625	27.6662	19.8753	37.1737	2.2432	3.42977	5.60844	1.97783	3.82997	10.7561	5.57425	5.55662	7.81941	3.11797	7.72431	5.1223	7.52018	4.03393	10.2471	8.24984	8.98055	6.28701	8.06448	12.3066	10.2738	3.98706	8.73394	11.1492	2.45324	2.84667	2.72952	3.21913	2.55486	2.05138	1.0593	2.31832	2.32901	0.809902	1.3244
325	277.172	2.54	6.69817	70.8686	14.2202	21.1222	39.3763	0	131.947	121.756	68.1657	52.6351	0	9.7187	15.9303	11.4525	7.40057	4.57264	8.60734	11.2543	12.1285	4.39297	9.1144	9.91084	5.212	8.5488	5.51176	4.62834	1.30878	2.53654	0	3.47501	0.953991	1.22888	15.0962	1.35383	3.27988	174.67	0	0	0	0	0	0	0	0	0	0	0
377	475.254	2.55	0.281408	1.75581	6.51115	1.50505	0.0106384	2.35878	0.175167	0	4.71357	0	3.22881	0	16.0223	14.0688	5.07018	14.0541	2.80107	4.53536	7.46207	10.1315	2.22144	8.52289	3.03707	6.91832	10.3488	6.15103	11.3948	4.25934	14.052	7.66324	20.6968	13.6514	8.67565	6.64867	16.2899	14.9917	6.80536	2.69326	7.82893	19.4599	15.1079	10.6021	19.8305	18.1305	20.6697	14.8652	6.51601
140	335.669	2.58	1.03657	1.29485	0.942458	0.165232	1.22435	0.757964	0.151194	0	0	1.77013	0.646326	1.47648	1488.14	1532.17	1726.1	682.172	933.393	1645.84	825.668	927.636	1318.39	1041.37	1151.3	1137.2	2805.66	2745.98	2295.72	2152.81	2535.73	2200.44	1086.41	1847.3	2295.03	1441.97	1888.82	4461.48	1108.27	1250.37	968.428	751.808	891.505	843.128	720.451	620.423	1103.01	742.895	839.928
238	231.17	2.58	5.21226	4.92332	6.55948	6.47642	6.72569	6.03603	20.9755	22.2564	17.6769	7.57662	8.15047	4.20666	0	0.718147	0.218194	0.265987	0	0.363584	0	0.047745	0	0.0735595	1.10079	0	0	0	0.728781	0.660455	0.687141	0	1.55434	0	0	0	0.68248	1.89075	0	0.324344	0	0.977067	0.71907	0	0	0.80108	0	0.360673	0.0908105
303	604.298	2.58	179.483	249.213	521.964	232.16	357.074	465.699	720.208	615.785	654.049	484.325	370.462	580.338	66.6658	37.7546	38.1513	35.8363	27.0396	47.6085	33.7501	30.4676	38.009	33.2252	34.8787	35.1424	47.7506	48.7922	55.7975	35.1928	38.1353	43.059	28.0461	37.3001	66.69	24.5065	36.589	562.765	24.4896	37.1697	10.7254	18.4065	24.0658	30.9043	21.0681	15.1391	25.6049	21.2008	20.018
393	310.108	2.6	4063.49	2076.12	1424.23	2396.42	2175.57	1469.58	1668.39	2001.22	859.503	847.464	1378.7	2013.82	523.868	670.482	562.935	501.189	379.235	337.112	356.192	555.252	358.8	364.789	485.416	1300.14	763.61	384.516	314.128	212.738	235.306	351.839	178.282	261.892	344.123	162.589	198.94	406.619	222.085	168.917	246.133	174.237	210.411	227.662	231.87	237.564	171.706	207.344	208.484
368	360.193	2.61	1214.03	1667.51	1468.67	1018.42	1694.99	2035.34	1583.01	1379.46	1594.33	673.254	1420.02	2323.22	57.7344	61.8591	33.4909	32.4983	25.338	29.6001	32.0973	46.8212	41.0084	31.1346	33.6513	43.9838	175.144	61.2671	96.9564	111.42	65.2583	94.1695	66.4235	54.5954	149.71	82.7023	117.929	241.141	65.9112	71.1763	36.0612	106.963	44.3869	84.1321	102.686	67.6375	57.11	30.7761	42.1276
91	407.197	2.62	0	0	3.76114	0.596571	0	0	0	1.75136	0	1.8689	0	0	4.49267	4.39751	4.51269	1.65777	2.15769	8.35527	4.5615	2.22749	1.0758	1.33791	2.10227	2.77173	11.3942	14.2414	5.57478	16.1571	3.56572	45.09	3.77848	7.9812	12.2086	10.2595	2.30299	79.027	1110.4	2067.87	1377.66	2059.04	2033.19	1574.39	2144.86	1939.13	1861.01	1305.42	1040.42
152	528.265	2.62	31.0253	21.3524	12.3348	32.3135	18.0001	28.0879	25.7882	20.0002	22.4338	25.9775	25.0105	15.1619	1.49586	0.0202992	0.142865	1.35476	0.529461	1.17695	1.00468	0.606653	0.691098	2.30038	0.95443	1.66662	4.59018	6.4272	2.34431	3.56832	1.14353	22.6274	2.40483	2.28557	18.3142	3.53496	3.13518	33.9246	805.972	555.501	421.515	759.699	749.56	561.256	947.018	874.177	730.609	907.533	745.791
312	488.252	2.63	1.22522	3.52528	1.66415	3.19343	1.02416	4.98153	4.23745	1.72684	9.05085	2.6155	0.945255	3.25858	20.1173	14.0172	1.98316	5.9317	2.58983	18.4962	9.97563	7.22156	11.0858	8.04845	4.08507	8.87956	6.30074	8.21687	10.9294	2.9555	13.8261	1.69129	2.02817	11.5511	9.23988	5.31554	8.30223	86.964	5.29956	3.68089	8.10934	13.6047	12.7242	7.42742	15.9548	6.49153	7.51181	24.3893	12.4951
20	326.171	2.64	15.0306	6.36749	14.1755	18.1199	30.6378	33.2985	38.5151	15.8454	21.2471	30.8586	12.8107	16.5916	0.68931	0.757199	0.688417	1.70234	1.92823	0.777384	2.11035	1.45091	0.622677	1.13967	0.0331991	0.00121219	55.2797	55.0338	30.4657	75.0203	8.55391	190.763	10.3422	13.6333	135.287	21.5181	23.1599	217.472	8543.99	12431.2	7743.84	11927.3	12470.9	10041.7	12720.6	12424.3	12567.3	7847.22	6400.72
360	457.249	2.64	0	0	0	0	0	0	0	0	0	0	0	0	16.9425	53.2151	65.3043	44.5113	25.3963	48.8181	27.3647	25.3427	73.9122	37.4643	32.6492	78.9961	18.7025	60.4411	13.9796	34.8673	53.4361	60.236	14.6841	18.2176	25.0166	16.1402	18.7568	31.6347	11.3168	14.0987	42.0728	17.3144	25.8356	7.3227	19.3174	12.8597	6.98978	9.16605	27.3878
327	553.335	2.65	18.3499	96.3672	23.5452	46.4638	112.925	6.87165	185.915	192.699	75.2307	55.2571	0.920429	26.2767	7.89343	3.39232	2.98506	2.96119	1.57269	3.59579	3.63232	0.734095	4.48872	4.64975	2.91485	2.72864	2.14287	0.377053	0.329227	0.688848	0.689331	0	0.941463	0.742821	5.33578	0	0	157.636	1.30619	0	0	0.67704	0	0	0	0	1.00046	0	1.64936
113	390.219	2.67	0	7.39497	18.4862	14.7895	20.2355	8.83962	50.6259	7.56199	28.1351	29.6022	7.47571	52.6388	0.963491	0.284189	0.453193	0	1.66034	0.552117	0.347202	0.19912	0	0	0	0	1.5985	5.27998	4.65432	3.792	0.938238	31.5484	1.78509	0	15.4785	0.988558	3.20934	52.5245	865.531	1005.82	1008.13	512.353	927.18	849.707	606.229	881.071	550.344	544.461	809.523
338	397.208	2.67	5.48187	26.6197	4.82672	28.0453	19.0182	5.39176	64.8866	64.7689	21.027	25.771	2.63529	6.41508	1.4991	10.2582	2.30521	3.21102	2.44125	1.42529	1.59702	3.08007	1.31079	1.63726	1.02488	1.39636	1.68476	2.91801	8.67755	3.48977	3.10176	9.53117	7.4411	5.03711	5.77427	3.61715	1.64403	70.2216	1.96202	2.58258	2.90026	2.11871	8.52635	6.63447	5.23368	4.86527	4.34216	4.22188	2.67608
345	342.239	2.69	120.366	182.07	185.273	0	8.10258	221.016	198.107	108.701	138.841	197.143	122.541	300.47	0.769591	2.42062	0.573711	0	0	0	0	0	0	0	0	0	0	0.0284815	1.57924	1.69533	4.76765	3.12101	0	0	1.77624	2.03449	0	8.95419	21.4775	32.138	0	65.5694	32.9689	31.4853	54.8561	22.4683	23.9037	24.3599	22.9083
310	560.272	2.7	15.9724	74.0842	19.0165	39.2329	61.88	3.82816	194.793	193.338	40.0944	28.3689	1.26117	10.0113	9.83781	7.57044	2.39991	9.25755	7.40808	13.4905	7.40856	2.02105	3.97717	3.15845	10.4009	6.29909	1.10479	2.0436	2.66759	2.10527	1.97702	5.54863	4.35778	1.2727	6.54029	4.78907	2.15429	196.585	2.61098	13.0494	5.52387	4.19603	5.41002	1.73072	2.17079	4.22453	3.39721	2.90401	3.8959
349	310.168	2.7	0	0	0	0	0	0	0	0	0.766501	1.60295	0	0	1.29889	0.343725	0	2.56484	0.207937	0.462028	0	0	0	1.95585	0	0	0	1.34899	3.45513	5.65516	2.51407	1.6534	0.734051	1.72635	3.24559	2.24631	1.98014	46.9605	5.23789	19.6893	14.7257	20.701	31.1022	9.76166	6.83275	22.7025	11.8344	11.6869	7.98074
320	176.07	2.72	340.141	265.619	217.815	229.875	188.955	250.59	337.365	160.358	199.857	165.827	165.49	208.703	445.166	451.573	584.537	321.377	226.247	460.773	314.101	288.988	553.34	446.104	411.549	612.757	557.31	549.389	1171.06	733.701	705.112	670.418	656.293	607.06	882.361	828.375	577.191	480.151	431.816	450.615	516.419	560.23	380.479	471.596	459.447	389.502	525.178	582.48	572.333
373	431.229	2.73	0.385754	2.41383	0	4.17122	0	0	9.85005	9.09458	0.42743	0	0	0	49.7799	30.9953	26.6145	25.0665	9.19413	17.9125	33.5923	34.3337	25.7594	16.0802	22.3511	27.1603	120.039	90.0498	84.8726	65.2579	31.0717	92.2089	41.2098	24.9779	93.1558	34.1071	41.9417	125.065	20.6974	21.802	15.1441	13.978	13.898	38.3159	10.7347	55.0674	24.0908	15.4615	10.4458
39	279.09	2.76	10978.2	6773.56	9080.61	7074.51	8982.82	10620.4	9724.56	11250.3	11795.5	8868.18	11595.6	9451.69	946.144	1185.98	1177.86	863.023	974.519	1580.37	1216.85	758.566	1343.5	1364.9	1387.05	6514.84	919.045	1298.64	1155.65	1328.19	1422.37	1251.33	1149.06	1593.78	1745.63	1039.61	1578.27	2236.01	1481.7	1577	1063.46	730.776	1298.15	1232.84	1350.7	1101.09	1039.86	957.959	775.279
231	211.143	2.76	231.965	342.493	261.323	278.686	302.949	324.58	360.177	260.03	386.597	324.321	252.159	356.32	104.917	90.3286	107.337	81.2414	87.275	127.504	100.86	145.993	104.349	94.9002	110.959	114.496	217.207	303.074	325.757	269.799	325.263	375.703	264.807	335.167	368.969	313.414	292.409	591.445	309.09	333.125	324.812	349.631	409.998	389.979	334.54	359.99	399.59	175.062	342.339
407	301.073	2.76	207.093	331.19	466.168	367.743	206.22	496.655	464.728	262.689	535.598	448.477	515.882	417.915	57.5725	106.139	89.9242	64.6486	64.5633	115.128	81.0733	59.887	91.5052	100.447	94.1584	185.15	73.2714	115.16	118.485	127.953	128.906	134.117	123.495	147.602	171.184	127.13	153.919	158.111	101.223	136.508	77.8481	88.1851	96.444	97.2192	78.4024	104.277	116.929	86.4223	118.559
299	417.214	2.77	215.601	386.646	145.317	329.779	258.827	149.945	810.733	501.803	239.313	223.116	74.9335	106.652	124.597	112.952	112.695	75.6847	20.7257	92.6071	95.2065	84.8443	89.9263	89.7803	89.4556	106.606	159.149	125.785	153.136	115.565	129.764	152.512	98.3959	113.054	181.751	131.428	67.275	676.527	16.4548	26.0627	47.57	38.1161	44.4659	25.5578	55.9819	77.0567	57.7123	31.974	23.7656
329	211.143	2.77	155.19	233.207	168.588	201.586	193.695	204.854	240.752	194.416	235.182	221.494	173.98	237.821	104.917	90.3286	107.337	81.2414	87.275	127.504	100.86	145.993	104.349	94.9002	110.959	114.496	217.207	303.074	325.757	269.799	325.263	375.703	264.807	335.167	368.969	313.414	292.409	591.445	309.09	333.125	324.812	349.631	409.998	389.979	334.54	359.99	399.59	301.057	342.339
335	425.276	2.78	87.9273	132.487	33.2172	182.506	25.4044	18.9314	423.229	129.884	44.9009	100.546	0	13.3856	73.3346	62.6399	55.3398	51.8795	24.4954	36.993	37.9663	33.8997	32.1113	48.8632	26.7216	43.1642	79.6249	71.2377	84.7841	64.7744	72.074	56.631	70.807	67.8704	89.8992	64.9898	88.7531	97.325	0	0	0	0	0	0	0	0	0	0	0
480	344.252	2.79	1381.7	1791.13	1901.9	1240.92	1710.11	2473.54	1949.96	1392.72	1771.82	1521.61	2069.17	3006.65	1.4375	0	0	0.141076	0	0	0	0	0.849067	0.982664	0	0	0.156636	0.984154	0.676168	1.74061	0.789149	0	0	2.04617	0	0.053534	0.479964	3.69533	4.46479	4.08393	0.733357	12.589	4.91431	14.9879	10.9453	6.40656	7.08438	5.52811	10.3237
52	425.737	2.8	0	0	0	0	0	0	0	0	0	0	0	0	0	0	0	0	0	0	0	0	0	0	0	0	21.3393	6.69884	10.5222	21.6	0	125.689	7.51569	1.91481	125.118	3.12456	3.90462	189.612	2764.24	3627.79	3098.3	3848.26	4064.66	4958.27	4344.71	4450.19	4202.67	2078.6	2449.58
353	475.222	2.8	137.208	355.343	110.559	341.34	385.511	104.051	314.757	333.045	342.002	211.35	44.207	158.587	189.086	186.76	151.98	141.65	106.838	160.308	131.205	120.527	135.034	132.866	127.746	141.722	266.638	268.059	252.53	306.79	349.069	285.203	225.173	228.599	250.749	222.333	209.321	435.668	294.379	373.753	248.148	261.719	330.001	319.719	302.334	326.746	336.028	194.871	260.414
331	277.171	2.85	0.767883	0	0.536782	0	0	1.93281	2.8554	3.56115	1.27349	6.20685	0	1.20961	0.820411	0.16258	1.12147	0.378864	1.63252	5.45336	0.996047	0.275688	1.24544	1.39846	1.00915	0.748334	0.566513	4.62834	0	2.32931	0.360587	1.63154	1.46914	1.22888	1.26615	1.35383	0.975192	142.771	0.032068	0.558689	0.616798	2.06695	0.754242	1.21907	0	1.73032	0.686001	0.349603	0.465384
306	553.335	2.89	9.14931	50.5976	11.584	17.5194	52.889	1.60346	100.756	93.9529	31.9117	13.1243	4.11493	19.4083	3.26966	3.39232	3.23524	1.77157	1.57269	9.27424	4.82334	1.11879	3.90468	3.21065	1.66511	2.363	2.14287	1.31722	3.49525	2.08516	3.53032	2.74859	1.94193	1.93405	5.26934	2.84213	2.05191	120.588	1.27919	1.16054	0.0330236	1.16566	0.632204	1.37033	0	1.3713	1.70016	6.38258	1.64936
355	635.34	2.9	22.5482	17.8163	26.1627	5.37733	36.2541	3.81275	26.9292	31.5271	15.0928	11.6759	39.6079	7.99348	3.01335	9.14957	4.66898	2.27864	4.32733	3.14441	7.30269	8.38642	4.3828	4.4976	3.51193	3.97463	6.22428	1.99199	1.41989	2.86977	2.22392	2.93747	3.18817	1.85525	4.93856	1.78032	1.52361	41.3331	7.00817	2.68022	3.87763	7.66085	4.49275	5.07619	9.43195	3.82806	2.95809	3.53398	5.19198
314	459.26	2.91	0	0	1.06695	0	0	0	2.36674	1.12291	0	0	0	0	4.64696	7.12893	8.79579	2.14326	3.13966	7.46839	6.45599	3.35518	9.59457	5.64276	3.37099	11.0963	2.99452	4.93278	10.3607	2.04545	3.23926	4.50905	3.88962	1.35203	1.3446	1.45554	2.21133	77.4664	8.26755	4.0961	5.16496	2.91733	1.75441	2.1085	0.851527	4.55914	3.88171	3.38363	1.10545
253	245.185	2.94	0	0	0	0	0	1.49133	5.94575	2.48048	13.7355	0	0	0	0	0	0	0	0	0	0	0	0	0	0	0	0	0	0	0	0	0	0	0	0	0	0	0	0	0	0	0	0	0	0	0	0	0	0
328	491.248	2.95	86.7363	150.293	132.429	160.744	236.085	141.001	260.393	196.449	77.662	89.1889	194.446	193.857	4.86107	13.7446	9.94749	3.20039	1.73813	14.2674	2.56875	4.3164	4.86138	4.62453	9.18403	5.12244	3.26205	17.1106	16.1866	5.71813	11.6102	23.6593	7.14776	3.43251	8.59274	6.58812	12.8354	59.6806	7.58872	10.0369	9.03238	12.7366	14.8339	5.59879	5.32252	6.49732	14.9466	5.76414	4.4853
316	755.395	2.97	39.125	121.945	32.0466	75.4413	100.658	38.6646	190.371	134.114	60.4668	30.5417	12.8337	41.2695	14.1379	7.90408	6.24049	6.88441	8.1722	11.5861	5.6312	3.8859	7.44525	8.49193	6.67064	7.12737	4.87405	4.10256	12.5915	16.845	19.532	15.2034	8.5658	5.2729	9.33403	11.3508	4.14052	109.008	24.2678	32.8552	10.3947	22.8588	38.8597	38.2492	48.7273	27.5222	36.6777	9.10109	32.1564
366	439.292	2.98	13.5813	69.1647	32.5472	83.8811	46.2876	3.74806	206.625	107.079	60.6352	12.5353	1.60557	13.2911	168.449	159.506	201.016	177.394	124.692	186.78	189.01	157.076	157.119	182.151	164.206	164.588	222.453	169.078	187.623	224.303	322.666	253.807	151.105	182.087	206.478	149.57	166.632	336.597	375.277	413.281	305.146	330.999	309.583	372.673	355.649	297.056	306.337	333.838	298.5
359	397.174	3.01	21.3845	18.9264	14.9143	28.0728	13.9958	4.91307	60.8693	39.044	19.9701	31.6395	8.29926	18.3936	5.6854	6.03321	1.20658	4.34416	2.61422	3.70931	1.63199	5.24336	2.67849	2.98423	3.75001	5.4859	2.66632	3.37907	1.84125	1.92297	4.914	1.85121	2.60757	0.803219	2.01937	1.5509	8.96459	68.299	6.43448	4.54845	4.83355	4.02888	6.85769	7.21056	4.11691	2.76904	4.35948	1.59485	1.74282
301	378.202	3.02	51.2813	178.594	47.1768	124.986	144.286	17.078	436.869	299.934	61.6502	46.344	0	0	174.566	206.159	84.4029	179.646	130.17	242.298	131.804	118.062	121.966	161.856	151.854	150.914	307.248	339.706	287.792	277.973	407.538	360.807	268.827	262.505	312.125	321.343	201.634	714.785	717.967	755.908	760.862	639.407	700.414	578.31	699.177	625.105	712.348	625.038	642.881
311	371.2	3.03	1.52553	9.36232	1.93194	6.08442	3.85276	1.92386	39.0178	14.8259	3.34184	2.06226	2.46811	3.63897	5.11427	3.42964	16.4392	6.55637	7.55806	15.6977	13.6532	12.7915	3.91103	11.1857	13.2574	5.47901	2.62628	9.21818	3.52506	5.12986	7.29587	3.33653	2.69833	7.44107	6.41873	2.29997	4.88405	123.35	8.02194	4.54162	4.05183	2.28976	3.91694	2.44279	4.52134	2.07974	6.21672	3.40284	6.39486
486	374.161	3.03	964.452	372.576	417.996	783.793	1129.63	944.702	1123.53	1182.61	559.83	433.509	751.026	769.079	83.3637	120.32	175.061	121.713	152.393	254.72	167.184	225.628	153.012	118.483	177.095	411.125	467.633	366.836	261.593	235.347	208.345	289.818	240.387	310.458	333.843	200.242	212.377	396.698	131.173	139.867	143.921	91.2177	120.542	172.668	165.729	148.912	145.637	151.615	152.397
487	378.237	3.03	1117.1	1268.44	1582.42	977.941	1473.23	1709.83	1440.25	1122.28	1540.07	1194.57	1362.81	2262.66	0.259856	0.809989	0	0	0	0.104544	0.559842	0	0	0.33987	0.189807	0	0	0	0	0	0	0	0	0	0	0	0	0	0	0	0	0	0	0	0	0	0	0	0
337	145.076	3.04	21.6119	37.6941	5.62747	15.9551	26.7264	33.4076	32.3921	35.3491	41.1777	28.9	29.171	25.2728	353.233	478.751	338.706	131.683	86.924	109.737	76.6914	78.4553	230.054	457.87	119.12	255.306	241.547	412.754	620.697	409.566	378.954	805.389	427.109	271.361	443.278	499.498	515.156	375.971	605.854	500.703	213.664	78.4596	104.026	189.57	95.9939	190.629	294.878	180.695	596.028
145	313.686	3.05	0.0885308	0	0.442744	0.19393	0	1.03694	0	0	0	0	0	0	833.059	1106.53	1258.96	933.615	604.307	1163.83	710.837	758.773	982.271	829.614	874.273	1102.37	2297.59	2302.64	2014.19	2066.7	2435.85	2406.88	1476.74	1863.59	2475.92	1639.67	2015.4	3096.12	1581.78	1519.42	1207.78	868.72	1375.87	1434.73	1026.34	1186.05	1278.79	1070.68	818.395
265	245.129	3.09	325.304	179.118	376.951	281.377	466.76	534.496	574.821	284.401	356.371	468.635	398.778	458.972	64.7771	75.1137	89.2389	41.0952	72.6435	93.1747	44.4394	63.9296	76.1084	55.2746	74.5118	77.5065	96.0033	128.889	113.007	109.866	116.934	156.247	85.1287	120.655	128.046	116.207	140.722	378.931	134.022	135.193	118.581	156.019	122.795	214.3	141.45	133.152	123.547	91.7653	150.165
244	245.129	3.1	311.931	297.091	335.145	281.377	451.505	489.803	511.758	284.401	356.371	428.195	364.25	423.362	64.7771	37.639	89.2389	41.0952	63.9156	143.294	89.2964	49.8075	76.1084	55.2746	74.5118	59.889	96.0033	128.889	113.007	109.866	116.934	156.247	85.1287	120.655	128.046	116.207	140.722	378.931	134.022	135.193	118.581	156.019	122.795	214.3	141.45	112.865	123.547	91.7653	150.165
381	741.393	3.11	1.31808	10.8461	2.97401	3.31969	13.2815	1.67104	92.2313	18.2574	2.30381	0.471954	2.16258	1.80489	4.39892	9.08026	7.07236	4.84737	2.573	10.2254	2.81637	7.86162	7.3518	9.53398	4.98538	8.11346	2.0667	1.82117	1.99698	7.25696	2.3315	2.21344	1.82497	1.28641	3.57184	2.34199	4.14106	61.5585	2.73578	3.13127	5.38216	2.61381	0.933856	2.52587	2.20663	3.97677	0.927252	1.59368	4.70065
488	490.275	3.12	341.5	501.816	425.558	231.652	455.819	475.68	587.836	427.886	554.803	654.334	522.9	370.459	3.65414	1.40696	0.15174	1.39732	0.670568	0.390637	0.684166	0.907095	0.169415	0.668644	1.15541	0.830763	0	2.31345	1.01921	1.80742	3.118	1.11986	1.18433	2.2921	0.645442	1.15068	1.93019	19.0886	0.443819	1.32328	2.52259	2.4987	1.38505	0.67704	1.78545	1.24778	4.27116	4.10533	4.41731
135	390.219	3.13	37.8888	32.4949	21.0038	43.8611	18.0141	12.7472	8.70244	13.107	7.73305	5.8329	9.08901	29.2603	1.76762	1.9965	0.573936	0	0.493842	0	0.379663	0	0	0.199026	0.0429443	1.51912	4.53615	5.89065	1.90675	5.51295	0.938238	3.44401	1.58823	0.206191	11.3637	0.679266	0.851308	38.84	324.037	578.528	464.946	417.018	310.162	297.246	475.985	287.226	641.138	464.579	311.647
321	741.393	3.13	1.31808	3.63658	2.59365	9.4726	10.6494	1.67104	67.8086	18.2574	2.30381	0.223641	2.16258	1.80489	4.39892	9.08026	7.07236	4.84737	2.573	10.2254	2.81637	7.86162	7.3518	9.53398	4.98538	8.11346	2.0667	1.82117	1.99698	7.25696	2.3315	2.21344	1.82497	1.28641	3.57184	2.34199	4.14106	61.5585	2.73578	3.13127	5.38216	2.61381	0.977317	2.52587	2.20663	3.97677	0.927252	1.59368	4.70065
347	330.174	3.13	0	4.37619	0	0	0	0	22.0938	0	1.66035	4.57809	0	0.270723	2.62989	7.15486	0.871604	0.228	0.294006	2.84272	1.12603	0.21303	1.05199	0.91405	0.693129	3.13602	1.82648	3.39046	4.69596	5.01283	5.51519	5.22127	2.11425	2.9659	3.93188	9.54585	2.68282	143.462	0.0320014	0.685333	1.93857	6.56684	2.27667	0.892839	1.71681	0	2.17459	14.8075	0
254	213.159	3.14	19.1599	11.8587	55.5195	26.5493	42.2141	24.7542	56.0943	39.7747	38.4518	28.6851	28.4496	23.878	2.4591	6.12715	1.34494	1.93828	0.205018	2.67394	0.587584	1.6527	4.48143	1.01205	0.598121	1.36526	2.11127	3.56883	2.7173	2.2244	3.41244	3.15243	0.637311	2.21664	3.31513	5.34751	0.176845	6.18664	0	0	0	0	0	0	0	0	0	0	0
322	659.341	3.15	8.81971	83.4072	11.5988	89.3117	23.1342	3.33357	213.963	71.6734	20.3524	11.0451	5.58351	8.51629	19.6121	12.0801	9.15689	12.7513	10.9481	20.72	13.7939	17.1741	15.9119	7.7097	13.4196	10.5418	7.02726	8.12168	4.73787	13.1302	7.83282	15.7405	4.77089	1.99895	8.15093	4.74282	22.2622	102.09	7.06157	11.8825	2.91858	3.18325	0.563876	6.98574	3.2762	2.95797	1.42656	5.02464	4.85108
332	523.255	3.16	22.564	28.4526	15.6482	16.669	41.196	45.7976	41.0344	33.1443	20.7455	20.9332	51.8759	34.5046	14.8904	7.29201	3.85158	7.07025	2.48866	5.51423	4.74125	3.33031	4.18167	5.7807	6.16887	13.0867	2.1259	5.00107	10.1009	7.22715	14.7137	6.7674	6.9798	8.39427	23.8768	9.85739	3.90616	49.6477	6.61522	6.15415	7.64432	4.11205	10.7225	6.03665	11.5694	4.83235	1.33499	3.71186	3.22248
484	493.264	3.19	725.154	800.199	833.563	681.124	754.387	951.792	821.571	544.153	493.869	554.811	789.63	1236.37	2.01524	0.0294586	1.34678	0.871447	0.714824	1.77911	1.13427	0.394808	1.01048	1.15364	1.21806	0.641	0.508725	2.20234	1.43132	0.540451	0.660225	1.4778	2.67707	2.22658	2.10928	0.974397	0.412356	3.86824	2.69118	4.53864	2.16651	4.96415	4.96516	4.43501	2.03296	2.26423	1.60274	2.23391	3.02338
387	530.298	3.27	132.757	345.532	230.119	214.931	484.278	146.72	601.504	860.561	453.894	157.039	51.6434	237.784	58.0442	15.1227	18.2989	6.39419	12.3444	16.3608	7.26759	5.18936	17.7877	3.89437	14.5247	13.4534	9.50602	13.0799	6.32174	8.95007	8.28666	6.8145	4.5614	6.88023	11.184	4.03556	1.23977	126.56	13.9217	27.4894	4.87508	7.97549	7.30624	6.59673	19.6293	4.45643	3.5714	4.71785	35.7037
79	425.735	3.29	0.580266	1.33162	0.840274	1.56172	0	0.589304	0.996884	1.61295	3.42634	0	1.65551	0	0.729557	0	0	0.0913766	0	0	0	0.149795	0.252015	0	0	0	15.0739	16.0635	10.4207	18.2545	1.93925	53.0967	9.05065	4.66651	67.0584	3.12456	6.3574	102.347	1176.71	1520.43	1363.45	1649.21	1750.54	2066.93	1842.43	1663.75	1723.88	1111.68	1067.37
318	530.298	3.32	132.757	345.532	230.119	214.931	484.278	146.72	601.504	860.561	453.894	157.039	51.6434	237.784	58.0442	15.1227	18.2989	6.39419	12.3444	14.7776	7.26759	5.18936	17.7877	3.89437	14.5247	13.4534	32.2355	30.2778	18.4151	20.1148	23.5309	10.8907	17.4618	6.88023	32.6576	17.0239	15.1894	783.41	13.9217	27.4894	15.7434	9.20874	25.5625	8.99417	19.6293	9.92494	16.1108	124.065	35.7037
292	342.132	3.36	6863.5	3937.59	2948.87	6055.29	6546.15	5559.65	6532.43	6116.47	2915.99	1693.62	4618.44	5406.73	841.034	1045.32	1055.88	762.254	435.693	1421.96	773.857	1423.35	1067.76	597.078	811.697	2796.39	2900.9	1488.79	1232.39	1029.46	1220.51	1434.62	962.72	708.313	722.54	727.964	674.776	1876.79	982.882	775.623	666.218	853.696	1054.82	891.669	1093	962.911	974.997	622.944	934.193
386	342.132	3.38	2826.12	1815.05	1625.51	3016.45	3361.26	2791.21	3305.7	3382.92	1996.25	1451.79	2717.27	2952.13	729.764	914.194	227.033	674.352	279.409	1139.26	372.503	1150.83	849.534	597.078	1015.87	2668.67	2511	1441.05	1205.47	996.785	1187.32	1361.77	949.215	355.849	722.54	702.26	674.776	1135.31	942.846	775.623	666.218	836.095	1010.88	886.036	1068.56	943.847	967.488	622.944	929.999
442	211.089	3.39	778.113	1059.16	946.726	1379.92	1145.49	961.176	980.946	905.442	726.018	1051.63	1012.25	868.699	116.118	116.132	104.396	93.9794	86.6542	158.492	116.529	88.8685	67.4251	131.077	151.758	93.6167	143.062	205.565	160.492	147.925	209.775	183.392	125.15	101.894	127.59	94.3526	141.865	163.638	138.065	262.275	143.107	370.841	318.029	236.628	271.806	306.739	179.713	259.995	187.5
348	501.259	3.41	3.61793	19.8636	8.42357	11.0621	18.0418	3.47314	38.9827	57.34	10.9729	20.6703	4.23917	9.46987	9.00678	3.4159	4.23291	9.46237	3.78867	6.26858	6.47953	5.51871	3.91277	11.5765	7.77188	6.91774	2.98203	2.27001	2.42766	4.75358	3.86463	3.52288	2.95331	2.10918	4.91715	1.99095	2.90561	69.9416	8.95905	12.332	10.124	23.9672	29.0298	11.2757	23.3354	15.5626	18.0895	3.41245	4.80449
464	288.18	3.44	1484.3	1369.88	702.282	1289.88	1333.17	1315.87	1278.15	1334.37	1286.96	563.398	1337.71	1050.31	197.344	149.212	384.972	347.087	375.716	362.35	393.806	227.026	351.948	425.705	362.674	320.183	5.11407	4.92084	2.46487	2.546	2.97566	2.11109	1.09107	2.56084	5.90637	8.86804	3.62286	1.33371	80.6979	84.1847	99.0532	180.351	176.599	91.3052	201.773	153.175	81.0135	133.735	126.195
470	189.112	3.44	769.593	1030.62	392.463	1421.14	1267.5	811.986	855.668	738.109	542.347	848.58	890.546	888.236	84.4179	52.105	80.3888	63.9981	60.1865	147.099	108.864	40.8591	51.1908	92.4711	110.229	67.6937	89.5879	56.1814	80.5391	65.5998	42.9399	89.9821	54.2609	56.4037	67.5751	57.16	81.4374	87.2782	63.6827	155.57	109.465	150.639	186.903	161.702	228.353	157.962	125.024	108.749	81.6325
444	171.101	3.47	1679.67	1853.36	1710.63	2455.26	2230.39	1726.53	2024.7	1973.09	2021.13	1508.37	2200.79	1837.88	192.579	251.869	273.279	214.822	204.667	459.98	294.591	220.003	242.723	260.951	292.752	174.746	248.68	272.143	365.432	302.725	293.205	281.185	177.54	223.457	239.619	158.423	292.283	336.451	290.984	346.923	282.776	568.961	462.977	358.232	621.657	405.2	419.118	363.336	339.872
104	205.13	3.51	1237.4	1818.02	1667.15	1080.61	2374.22	1773.8	5635.24	5384.71	5149.64	4008.04	2591.67	9648.37	5879.44	5339.27	2835.38	1676.24	658.08	239.051	122.914	213.225	196.676	423.838	525.487	2081.85	1325.45	3358.04	1534.64	2500.34	834.4	818.839	1289.94	1082.07	3807.77	4074.55	5201.55	7518.67	454.802	767.913	802.129	823.423	307.046	308.93	314.522	484.042	183.686	204.46	395.77
263	183.149	3.51	1107.48	1715.49	1018.37	535.549	2210.51	1618.04	5690.79	5058.31	5222.4	4020.01	2238.26	10948.5	6323.05	5329.09	2667.36	1224.76	491.871	209.741	86.4967	207.115	377.63	325.337	446.147	2118.74	1398.29	2405.02	1343.8	1673.62	648.229	577.413	915.308	933.252	2463.2	3393.39	4139.51	7476	897.553	497.294	622.904	614.914	226.959	251.434	279.216	275.234	143.29	194.265	423.65
304	156.138	3.51	263.761	168.262	232.041	172.436	374.974	415.6	1772.39	1287.76	996.388	592.214	590.137	3338.44	2002.74	1012.68	412.223	365.494	116.416	0	0	0	11.2846	57.9633	93.7524	365.454	219.185	510.956	265.273	347.05	10.2152	44.7251	100.302	139.231	667.048	704.075	791.545	1705.42	0	1.58563	4.64855	0	0	0	0	0	0	0	0
319	387.273	3.51	59.8473	134.437	90.8046	62.4553	175.357	142.011	406.137	391.292	560.589	374.289	251.565	1558.15	480.912	377.48	286.402	181.366	80.8265	6.1701	0	7.02891	17.207	44.9752	59.3666	318.894	122.189	382.128	192.769	319.241	69.2999	75.423	148.589	127.662	464.337	459.572	782.47	672.795	27.3872	24.2522	21.7196	23.9499	1.62957	5.01653	5.5749	4.4833	0	1.46788	9.32262
333	602.265	3.73	9.19793	36.1037	8.2619	27.9686	15.157	7.19048	82.2792	66.6343	25.4901	15.5667	2.45429	7.61954	3.37173	1.26295	1.42446	0.864668	1.95169	1.0774	1.53078	1.48216	0.796192	0.422198	1.46595	1.66177	1.39768	3.44029	0.648407	1.48471	2.52557	1.44856	2.60757	3.63828	3.86933	4.76935	1.56771	59.0357	1.35706	2.52003	2.60065	3.32828	3.32439	2.97041	3.07296	1.57545	5.31982	1.90937	2.13651
68	384.134	3.76	16.7966	46.1506	25.5514	44.7389	84.1118	44.7417	109.907	30.6654	33.3968	24.9791	31.8215	40.0454	1629.01	1671.43	1841.15	1341.76	1018.87	2299.78	1357.51	1195.03	1430.64	1698.13	1474.3	1762.71	946.231	1240.43	1142.11	1516.49	1354.24	1420.64	1030.18	1072.94	1383.75	1070.38	935.355	1985.83	794.979	812.258	627.189	632.772	903.263	1008.07	1048.07	761.945	491.633	672.844	976.233
34	224.081	3.97	24.3545	26.0708	6.50563	50.5492	48.5542	18.7416	40.7321	29.9647	5.2148	22.2523	6.49841	8.53043	1868.55	1795.12	1988.46	1260.59	1119.88	1601.48	1269.26	1239.02	1715.38	1552.95	1398.51	1824.91	2118.49	1936.29	1953.5	1662.13	1208.05	1928.77	1299.86	1074.92	1799.94	1322.79	1309.84	2384.5	2572.71	2230.16	2288.01	2569.93	2337.21	2408.16	2448.15	2093.77	2219.63	2110.6	2292.23
429	224.037	4.06	176.182	165.636	170.947	99.3156	165.886	234.123	151.478	165.934	206.239	134.473	214.628	232.417	10.1156	6.8984	4.42713	14.0501	18.4443	21.2332	45.406	45.5186	29.3151	9.30349	10.5487	43.0586	24.2692	12.8122	9.5187	38.7535	56.2852	18.5877	40.128	39.0683	44.6544	27.9523	29.6723	38.0551	0	0	0	0	0	0	0	0	0	0	0
237	213.066	4.14	3.21081	6.27805	12.0251	1.50828	7.49744	2.6852	2.82181	1.60654	0.120134	2.67854	4.25813	4.54836	39.2421	51.0352	59.2383	39.9837	33.2478	46.0894	50.7844	59.313	63.4582	67.5994	52.3492	71.4845	51.432	43.5287	46.311	34.7466	54.4342	60.1644	36.6948	44.7453	62.436	45.0851	44.1763	57.3512	11.3347	11.654	11.8177	6.96931	5.1725	4.03076	7.3142	6.78623	4.83806	8.06054	9.26532
467	446.274	4.14	1099.31	1217.18	787.27	889.928	858.693	1175.65	1045.78	544.276	593.519	701.323	1173.69	739.155	1.02574	2.03407	0.677919	1.17502	0.22661	6.60277	3.33772	0.957118	0.952623	3.10899	2.57758	2.11612	0.280062	1.40019	0.363465	0.706477	0.428106	0.504926	0.469874	0.315222	0.579569	0.734123	0.760495	1.38641	2.07422	7.09029	4.57186	6.85243	7.40638	5.2658	12.073	4.45012	1.70179	6.72129	2.04882
10	197.07	4.18	358.614	368.185	243.169	609.613	513.718	321.982	268.425	230.48	234.493	188.944	250.479	218.772	18775.7	16380.8	18873.5	13955.6	14967.8	16098.8	14995.5	20088.4	23333.3	18999.9	19537.3	21558.8	23797.9	16321.7	19509.7	14061.8	14134.1	18316.8	16807.5	15388.4	16692.9	18703.1	14561.8	23227.3	14502.5	12274.5	13229.6	7506.36	7947.6	10474	6022.51	8894.04	9699.96	10653.4	14859.6
76	216.138	4.34	407.383	408.587	370.743	273.664	523.792	532.526	458.274	405.724	613.665	484.485	288.735	562.257	1885.6	1480.34	1628.53	1826.55	1582.32	1680.37	1904.35	1589.23	1643.1	1864.04	1598.09	1721.67	1674.58	1108.09	897.398	1345.95	908.516	1016.5	1429.73	1164.85	919.949	1156.86	950.313	683.202	652.887	608.824	612.58	896.016	593.001	682.867	880.793	708.148	941.765	961.022	771.707
454	303.183	4.41	3628.07	3320.42	1923.96	3527.25	3251.71	2868.64	2188.65	1738.16	2035.46	1318.7	2412.51	1913.28	7.15624	10.7344	9.82693	6.13619	4.9895	13.7668	4.61842	3.66252	5.29881	3.03655	5.34351	8.23823	6.68702	8.40224	5.48833	17.3228	8.47973	3.89109	6.46242	12.9751	5.53813	8.39007	3.48517	4.43434	6.43027	7.41972	5.17444	9.44777	10.2083	3.34377	5.02536	4.79083	7.6555	23.5166	16.1899
8	225.065	4.43	6472.71	6168.13	4630.68	11536.9	11153.2	5558.67	12468.4	9501.31	5134.1	6445.68	4476.36	4284.09	30941.6	32326.2	29871.5	21168.7	17796.2	27827.9	21809.6	21071	26165.1	27809	23324.9	26732.8	36192.9	37747.5	36902.6	32133.1	31633.7	33637.2	24602.5	21480.8	33755.5	29458.2	26753.8	38907.1	35058	31978	28745.7	32171.3	32228.2	30552.2	31414.2	30522.5	32371	33606.7	31443.3
27	247.047	4.43	471.883	560.55	564.782	982.985	942.795	510.471	1189.27	861.593	568.644	825.334	527.025	523.732	3527.03	4116.39	3717.7	2731.14	2097.73	3703.35	2751.96	2573.29	3159.58	3189.34	2936.18	3235.58	4827.4	4916.96	5096.07	4421.6	4146.6	4813.09	3313.78	2961.46	4449.18	4416.78	3730.04	5409.63	4652.57	4345.55	3872.39	4282.42	4218.08	4030.52	3873.06	4008.57	4502.1	3905.42	4270.02
50	471.106	4.43	134.073	132.44	68.6556	316.938	293.521	112.487	368.317	229.536	85.6659	108.813	63.6745	58.0907	1634.87	1738.4	1713.28	1164.94	879.277	1413.01	991.883	1014.42	1375.12	1458.1	1149.89	1401.72	1743.44	1635.4	1705.89	1420.35	712.493	1668.88	1098.59	732.983	1216.4	1229.59	650.522	1602.65	1322.2	1258.09	1225.11	1315.92	1447.86	1471.84	1178.17	1236.73	1103.51	1493.36	1677.74
78	207.055	4.43	211.14	283.084	183.4	486.266	482.713	287.39	584.345	431.844	251.316	232.404	147.916	217.533	1022.53	1031.8	994.043	647.02	638.101	841.79	671.39	676.804	881.464	838.792	766.133	941.209	1482.14	1450.47	1296.95	1124.41	993.631	1186.37	851.406	676.696	969.973	928.456	626.106	1477.04	981.697	880.592	924.867	874.577	1223.02	1116.29	1178.69	996.575	884.163	1128.26	1234.89
84	356.069	4.43	17.2782	13.0024	3.69433	58.2353	49.7409	11.3966	80.7847	27.1935	2.71161	1.19464	1.33006	0.485412	899.201	546.507	745.007	444.727	355.511	559.677	445.987	449.783	661.985	640.762	588.654	745.784	833.147	1029.67	951.392	792.649	676.478	899.86	597.972	477.535	824.549	720.507	576.269	687.226	503.237	829.277	390.793	471.501	771.949	398.686	378.612	399.271	721.618	831.551	421.364
257	468.098	4.43	1.56178	0	0	5.8879	4.32862	0	11.1704	0.703969	0	0	0	0	324.5	467.823	491.806	274.014	258.81	421.878	201.99	195.255	274.9	284.312	249.729	258.631	544.178	409.097	435.654	376.311	211.085	337.131	241.138	172.873	303.198	260.261	212.827	507.621	441.301	353.324	350.716	394.515	317.757	361.892	323.07	335.513	284.307	325.607	425.896
414	352.115	4.43	1234.09	695.112	629.025	825.654	1032.13	832.099	877.872	1123.1	790.659	888.609	984.382	882.205	142.774	69.3749	44.2287	34.0338	37.3739	55.8482	39.1587	39.8445	60.9757	55.1627	45.559	281.57	93.2362	101.341	208.63	237.115	352.472	244.985	94.3641	193.912	246.499	89.1667	224.723	276.781	177.383	99.4939	86.1171	80.9319	119.609	146.797	65.7512	82.1463	137.352	86.1266	85.6051
465	430.28	4.44	979.754	1092.22	791.586	1036.97	1064.6	876.291	893.218	794.5	606.119	568.438	608.437	495.976	74.1413	43.1882	133.28	104.852	96.8789	105.618	122.47	69.2981	76.6304	70.3853	76.3164	42.993	0.579143	2.82049	0.211641	1.06117	0	1.15143	0	0.190398	1.19243	0.893931	2.38402	0	21.7183	28.4251	37.8262	69.3406	65.3864	45.0701	36.0486	53.9041	91.8845	75.0252	43.5412
72	232.132	4.46	292.178	207.834	357.033	340.85	381.635	453.765	249.785	371.998	386.546	342.58	394.496	441.806	1413.4	1435.44	1747.65	1185.14	1111.23	1629.47	1204.41	1472.93	1932.47	1564.63	1663.62	2135	1881.95	1739.45	1670.34	1414.42	1380.3	1727.53	1571.17	1393.46	1634.45	1556.77	1399.54	1987.11	986.842	794.709	1087.13	826.623	773.765	860.374	852.75	934.816	636.257	1000.39	964.839
427	312.122	4.47	606.456	100.035	257.733	221.228	161.389	188.905	179.12	213.427	201.019	152.843	412.392	166.575	26.2782	12.82	13.7918	5.19932	9.7213	7.44231	7.02123	6.25427	5.7802	6.72434	8.00448	58.4387	23.4774	13.1936	22.3001	19.2815	28.5649	25.3229	19.0547	10.8478	27.9959	14.8983	15.0946	38.0274	31.4054	13.437	8.16854	16.1378	8.24665	17.3426	12.7547	12.1175	21.4365	10.801	22.8435
419	330.133	4.5	203.483	712.321	629.893	867.194	1044.12	913.256	925.759	1165.95	781.245	840.452	1159.87	908.903	118.664	110.852	86.9371	64.7425	56.3141	89.34	62.6935	57.4485	75.1319	75.5994	74.2521	220.007	110.16	173.555	154.756	166.887	223.307	163.618	148.895	129.56	206.917	141.273	178.557	166.027	155.571	155.032	99.0208	104.711	110.745	102.15	105.062	116.882	98.6062	118.112	91.3098
463	416.263	4.55	1070.53	1421.14	655.505	896.374	960.397	479.567	542.162	526.415	506.155	536.766	631.547	473.259	148.985	69.2984	150.153	157.792	222.36	194.584	283.503	168.548	108.624	128.568	155.083	83.0294	0	4.66204	0	2.9328	0	1.70359	0.215625	1.39387	1.96757	0.369113	0.906813	0	13.8263	23.8537	49.3224	52.6017	69.7106	35.4202	54.3792	63.2331	44.423	76.1804	28.8396
476	679.226	4.55	901.752	297.499	470.406	244.599	487.763	244.523	374.95	533.166	628.819	321.81	281.999	671.833	14.9868	6.1399	1.31484	6.22508	0.477194	12.2515	3.22921	5.55953	4.02054	10.9769	7.24626	86.3353	24.609	20.282	13.4627	8.98199	29.9372	7.01378	14.536	11.7965	16.8361	10.5457	19.9575	30.2764	20.2418	15.2704	8.279	8.60444	7.59406	16.5566	12.9176	8.77788	9.27867	7.58203	14.6973
406	350.1	4.56	2135.18	1367.51	1017.94	1304.6	1837.34	1923.6	1727.88	2053.38	1887.52	1107.77	1987.03	1795.13	241.893	272.883	203.472	236.091	252.801	461.945	226.338	261.688	215.87	327.442	301.454	338.86	393.073	498.674	492.748	425.742	597.763	547.188	420.919	425.928	446.681	382.531	512.775	506.408	317.818	294.261	273.613	491.377	412.194	326.373	437.506	455.137	341.203	338.179	361.283
409	328.118	4.56	3375.37	2016.24	1772.74	1854.66	2510.71	2527.23	2299.26	2505.31	2577.28	1455.27	2791.22	2310.75	280.39	287.151	147.763	177.103	146.903	372.704	191.729	246.856	208.808	265.406	224.806	296.225	293.761	307.278	316.191	275.769	319.804	343.613	237.019	253.832	310.176	167.127	284.855	363.248	191.557	183.746	261.287	234.644	317.886	223.313	323.253	304.276	275.047	201.08	169.006
479	677.212	4.56	782.208	329.049	531.904	257.092	564.398	452.753	395.568	481.369	377.819	193.62	302.204	429.911	23.7026	19.2794	18.565	24.7808	35.9383	47.8594	31.6569	45.1048	27.9195	29.2128	37.6726	122.576	39.1333	30.1507	30.3182	38.33	41.7918	44.696	14.4157	41.0772	26.3109	11.5701	25.5653	44.0327	23.1424	17.2398	19.7976	36.4414	32.2954	19.831	39.7453	39.3287	13.308	20.7776	15.3015
300	325.067	4.69	10.1042	18.7483	13.4573	5.99541	7.8907	26.6111	11.5774	5.193	34.2389	27.9241	36.7688	62.1235	160.438	341.161	176.479	207.697	251.182	260.448	219.068	354.93	198.325	169.342	173.269	228.459	176.481	310.3	235.089	465.8	378.64	293.481	388.745	192.991	346.25	286.015	375.824	204.466	9.24613	8.4017	10.7711	2.84734	1.64324	3.2275	0.239676	0.66708	2.32998	2.96984	0.768686
242	485.29	4.7	836.314	822.163	1108.7	986.406	1145.13	1135.07	1136	1025.85	1377.02	1367.21	1237.99	1112.8	230.339	304.38	200.399	175.787	124.923	186.417	116.988	138.436	123.212	192.464	143.179	138.25	400.66	472.734	430.899	335.408	583.538	504.085	369.301	265.553	527.223	433.413	498.755	438.662	423.574	410.702	319.932	378.074	423.873	345.655	320.74	345.886	433.933	264.481	279.477
249	252.635	4.7	579.759	447.674	694.413	629.489	474.181	625.791	651.905	595.228	858.96	1003.26	780.713	644.558	229.564	301.714	211.261	185.749	135.401	203.704	127.2	143.107	136.865	203.457	155.524	149.659	414.116	530.809	501.705	360.872	708.197	531.586	460.008	264.238	601.246	538.073	520.44	520.372	514.765	461.045	341.325	426.134	437.881	345.599	345.62	399.414	480.593	348.126	364.218
280	261.64	4.7	392.229	379.44	630.494	513.611	431.492	550.186	512.668	460.336	644.498	789.895	573.043	501.726	191.83	310.511	233.547	163.917	151.233	227.755	132.154	153.452	133.917	213.799	178.245	145.742	361.352	408.151	374.786	414.09	515.582	406.108	354.384	385.971	490.393	385.988	465.787	444.87	455.255	379.327	304.148	357.583	349.325	319.841	290.181	318.783	406.844	256.82	275.96
18	466.316	4.71	18617.6	19343.3	21044.9	19758.6	21552.1	22751.6	23444	22758.5	24346.9	21474.5	25489.7	22770.7	3091.27	3690.54	2866.07	2025.74	1819.13	2632.43	1807.65	2011.46	2010.67	2817.36	2129.25	2118.88	4952.32	5348.55	5442.11	6154.19	7523.74	6047.6	4788.47	4964.59	6532.09	5385.88	6297.88	6081.5	5127.44	4677.23	3839.53	4558.16	4822.77	4181.82	4067.79	4659.68	5356.39	3890.05	3699.75
229	931.625	4.71	6906.91	6795.93	5201.87	6429.8	7811.43	7865.69	7778.42	7111.88	7151.62	5690.99	6824.09	7503.4	363.457	422.297	308.576	268.028	203.332	300.866	189.414	228.252	219.149	287.244	240.726	265.502	523.925	592.175	501.376	635.402	927.938	731.071	463.703	545.74	603.994	717.163	830.236	958.167	639.894	644.649	519.457	599.106	653.367	576.141	530.117	625.542	618.785	406.394	471.001
278	448.306	4.71	774.69	578.93	695.21	855.996	943.787	1051.27	1065.23	1069.59	1106.3	1071.46	1048.17	992.834	197.56	262.243	169.26	151.389	119.683	155.155	104.711	113.884	129.698	161.301	132.918	124.226	351.616	412.963	360.364	411.522	530.583	362.035	294.24	326.608	419.676	360.817	396.69	457.307	353.737	298.75	261.454	277.457	329.815	310.815	281.198	332.598	367.893	268.241	265.62
285	273.148	4.71	189.639	210.159	345.773	280.043	243.201	433.671	453.111	409.929	547.848	621.261	502.283	431.316	134.974	207.662	131.279	141.647	87.2141	147.231	88.2371	109.972	104.268	137.237	108.167	105.815	251.155	351.704	261.347	275.098	378.349	282.09	258.775	239.283	339.002	291.956	335.415	310.864	275.715	291.255	222.342	259.701	258.178	226.911	217.865	254.41	299.8	171.072	209.47
287	488.298	4.71	394.365	284.267	528.451	321.093	452.002	564.577	574.084	562.917	627.139	689.536	598.492	563.5	255.948	306.076	234.987	215.091	152.529	222.709	135.478	162.917	162.571	219.417	178.491	167.918	393.656	497.485	482.016	288.829	667.902	502.663	456.662	453.601	562.41	522.155	534.966	299.096	459.248	434.238	352.835	411.57	393.587	354.113	314.016	380.701	487.722	415.115	375.756
341	953.607	4.71	362.97	340.553	467.909	361.137	415.726	719.225	723.818	461.391	726.147	542.119	543.599	445.638	84.6964	127.172	87.297	63.201	51.2614	74.2422	44.3366	53.4055	55.0939	81.9318	67.043	68.6844	178.277	247.891	188.43	214.881	277.594	215.094	171.862	180.511	241.385	214.745	243.999	225.361	186.348	167.229	136.963	148.353	163.958	135.767	117.786	158.598	159.867	134.27	137.639
358	430.294	4.71	181.951	191.861	294.29	223.699	226	337.889	347.421	348.223	386.457	417.745	344.289	367.724	43.9796	94.6508	66.5017	33.1902	19.8765	22.9908	0	54.2381	35.4213	37.2084	41.049	45.1319	138.032	164.632	150.318	173.127	225.032	160.489	138.388	157.122	157.493	159.518	178.237	180.6	144.892	126.666	93.0896	111.792	117.705	110.109	100.957	130.826	127.933	100.195	117.217
365	717.945	4.71	279.575	286.015	520.581	284.99	319.407	485.878	339.442	279.627	629.264	642.672	582.32	511.178	65.8836	72.897	40.9608	44.7233	33.2461	53.564	24.4948	32.3475	27.5019	47.6604	32.4588	33.7475	81.1315	103.856	126.478	128.5	143.038	105.538	88.2415	94.7672	118.949	86.9658	139.877	125.037	110.45	104.304	69.7553	84.363	94.4526	81.3528	69.2088	74.5525	90.7182	62.5531	78.6494
375	1396.93	4.71	437.839	262.087	356.289	391.09	297.16	519.168	500.017	452.856	457.069	373.578	347.97	454.822	18.4121	14.3535	12.595	11.9592	5.49758	10.8902	5.30201	9.46144	11.5329	10.2125	7.93275	11.99	34.939	35.4053	31.2862	37.2761	53.4837	34.1668	22.7771	35.6907	32.5392	26.3729	30.6235	45.4506	32.6115	27.6323	19.8542	23.4276	26.5604	22.5144	19.1069	26.8363	24.7575	18.1795	22.8899
391	230.154	4.88	163.953	164.711	176.412	194.731	222.687	228.001	180.52	162.142	139.385	148.186	237.239	200.674	448.962	291.498	390.637	454.948	451.524	390.289	554.262	593.396	596.593	454.487	511.239	579.994	270.228	467.003	374.579	576.939	520.683	469.402	265.82	463.516	398.054	678.861	440.452	317.707	458.335	393.162	352.731	430.316	320.371	352.449	406.252	374.024	311.506	475.055	418.042
432	225.065	4.89	3.13554	9.57857	13.7122	5.49835	8.43427	13.9358	20.5047	12.5471	22.2806	16.2473	16.9645	6.57124	87.799	20.1396	62.5028	7.00836	22.5188	27.0975	55.4257	56.9022	71.7045	13.5719	30	171.742	115.754	12.4036	28.5626	6.20643	18.6003	18.3172	11.0238	11.3496	14.5902	4.84155	8.67227	12.8308	126.483	50.4179	87.5837	12.0122	18.4694	8.02722	22.9025	16.2337	28.0938	7.60926	60.0292
171	430.281	4.91	20452.1	21793.6	13640.7	21273	20649.7	16497.9	16210.5	15645.8	13614.2	7372.89	15328.5	11628.1	938.397	377.906	1779.91	1219.97	1642.06	1877.56	2184.47	1012.85	963.235	1064.26	1264.12	652.756	18.7999	64.1335	36.0805	24.0156	0.419256	52.6178	7.41292	8.63105	30.7448	23.9457	6.242	14.5053	405.516	494.091	418.907	768.706	740.141	398.065	682.097	689.88	489.211	877.37	403.648
189	246.148	4.94	99.3174	92.3629	88.0736	83.3742	91.629	97.198	84.2729	91.8815	92.2274	82.2968	63.4274	115.308	604.506	511.417	738.302	423.132	457.227	552.915	436.59	486.931	624.935	543.81	527.906	715.669	810.874	470.636	447.143	385.344	859.63	620.332	494.141	363.166	459.566	439.592	761.271	578.857	563.981	365.659	249.342	407.18	394.165	377.357	398.954	395.963	393.924	511.341	515.465
224	370.119	4.95	2.68866	3.86032	1.64408	5.54788	2.04706	1.81652	0.728294	2.07755	0.189125	0.565649	2.07699	1.63269	454.117	454.972	400.199	479.514	278.09	456.979	288.881	303.719	476.74	569.656	391.508	448.306	453.312	647.46	365.204	493.296	576.802	635.218	323.322	389.756	477.859	539.797	545.333	506.416	406.65	386.755	460.091	317.594	408.377	415.287	420.223	509.867	515.955	417.578	449.019
131	301.284	4.98	2292.11	2160.15	3332.53	2529.81	2543.93	3056.11	2930.19	2803.97	3259.92	4223.96	2930.02	2858.32	755.71	988.311	667.443	488.741	526.554	1010.55	337.414	477.108	628.472	1002.15	470.533	383.565	607.937	938.257	770.927	963.638	1314.31	787.177	1132.36	1135.25	880.724	782.921	989.79	803.009	1085.45	859.455	612.635	447.949	546.125	964.516	1027.67	1136.4	1424.55	1208.14	1135.37
478	310.194	5	756.271	469.907	491.738	574.203	515.997	447.229	276.758	356.004	531.719	357.551	289.319	495.259	0.195947	0.593815	0	2.11181	0	0.962823	0	0	0.353151	0	0.332438	0	0.585141	0	0.224001	0	0	0	0.509173	0	0	0.635459	0	0.578593	0	0.835704	0.559446	1.58222	0.603248	0.342893	0	0	0.142426	0.114445	0
298	325.067	5.01	5.40958	8.82067	13.4573	5.99541	7.8907	8.80651	11.5774	5.193	4.95884	10.5574	14.0757	30.1718	396.646	724.288	468.797	228.271	503.023	317.219	593.149	795.154	360.974	317.09	166.67	436.372	497.161	626.78	404.791	473.703	811.227	651.782	367.575	713.82	509.302	728.695	656.583	407.178	31.9778	52.4893	17.0803	5.59333	5.28737	24.6345	1.17689	9.47824	5.75495	2.96984	5.92487
466	447.631	5.09	998.334	871.825	1104.21	809.232	1089.58	2064.34	1580.97	885.101	1323.36	1247.49	1360.74	1565.86	0	0	0	0	0	0	0	0	0	0	0	0	0	0.0820815	0.26042	0	0	0.70625	0	0	0	0	0	0.19393	0	0	0	0	0.605825	0	0	0	0	0.0442202	0
90	258.148	5.1	392.243	512.173	560.479	348.186	502.837	472.395	455.936	424.663	633.798	602.424	423.14	565.667	367.158	428.269	644.668	452.732	459.487	878.591	434.208	734.248	811.485	611.46	713.114	930.123	1175.5	959.686	876.675	778.135	709.3	992.773	1045.28	811.925	1081.2	680.969	638.91	1094.71	747.107	471.806	833.062	625.574	694.719	677.587	640.289	716.448	624.828	777.423	736.568
77	288.195	5.11	353.975	443.803	319.773	569.856	338.319	415.91	511.576	428.806	357.004	350.986	346.041	403.749	1168.57	926.434	1158.68	1215.98	1293.78	1119.27	1306.56	1198.08	1220.89	1178.07	1074.07	1216.68	844.583	501.256	709.565	787.325	987.233	730.284	801.372	791.158	474.605	739.913	701.997	475.524	532.692	535.067	608.039	743.567	687.236	976.849	749.944	718.143	454.334	677.792	746.811
474	607.206	5.11	835.753	727.782	521.081	508.02	961.155	1151.92	1129.7	1145.9	831.036	797.698	931.44	1309.84	0	0.120248	0	0	0	0	0	0	0	0	0	0	0.774938	0.901524	0.476358	1.10645	0.0958038	1.01534	0	0	0	0.489813	2.38772	0.553367	0	0	0	0.0262538	0	0	0	0.179588	0	0	0
455	593.19	5.12	1739.18	1749.05	1806.77	1633.2	2255.1	3468.58	2872.21	2201.82	2412.53	2183.26	2254.31	2682.66	0.307009	0	0	0.0734061	0.347256	0	0.0646357	0	0	0	0	0	0	2.48221	0.798314	0.332733	1.94345	0.436319	0	0.340741	1.36609	0.287522	0.532	0.751679	0.158807	0.573036	0.0320465	0	0.70378	0	0.686326	0	0	0	0.60618
492	242.153	5.13	5375.5	4018.29	3348.48	4491.05	4008.27	5336.66	5262.32	4262.61	4068.08	593.194	5239.77	4267.88	1478.1	1271.03	1179.25	1424.01	1358.61	1512.63	1540.4	1381.33	1354.39	1416.47	1379.16	1434.02	896.389	512.857	598.688	812.126	568.957	659.226	893.908	650.308	487.479	782.059	466.756	418.498	1172.77	1184.74	930.587	1438.96	1080.51	1177.41	1299.55	1104.79	932.701	1131.2	1091.18
422	268.098	5.14	5634.96	5193.17	6079.33	5227.58	6883.15	9155.22	7502.07	6990.21	7808.38	7347.31	7963.26	8319.81	9.28169	5.93666	6.9631	0	0	1.42821	0	1.20556	1.09396	0.723294	1.33202	27.4885	2.93053	69.982	40.0842	34.4614	59.0398	42.0278	8.41276	12.8691	23.8731	26.5294	23.9344	83.5731	17.5198	57.7549	13.3738	16.4465	37.1381	24.6306	38.5036	40.2905	42.8059	4.8723	20.2649
282	286.107	5.15	12486.8	12356.4	13123.8	11534.4	15335	20585.9	17973.8	15296.7	16798.8	15768.5	16696.9	18262.1	26.4371	33.078	12.5736	0	0	6.26469	0	0	0	3.37663	1.83483	38.9853	20.8028	116.896	91.0519	46.346	116.478	81.42	37.412	43.3675	75.2123	68.9067	58.6332	202.056	75.1446	92.967	51.6248	60.6813	82.3006	70.6747	77.5443	96.3284	119.739	66.1526	80.6236
423	308.089	5.15	2789.98	2762.44	3391.82	2937.27	3222.92	4471.78	4206.62	3916.4	4172.52	4596.51	3999.62	4285.11	38.0579	30.9772	20.6658	8.52365	9.61527	21.4476	8.87528	8.97889	12.6542	10.7554	10.0468	41.6968	21.7338	104.232	67.5587	90.4826	127.505	81.6378	59.9925	49.9206	86.5214	60.4887	83.8176	152.044	74.2736	94.2816	55.7933	66.8391	65.969	73.1912	73.9666	98.5234	112.713	46.5	87.1931
51	258.148	5.19	272.569	476.454	560.479	248.128	299.879	622.92	404.174	510.943	633.798	602.424	514.622	359.539	3719.96	4670.64	5517.29	3644.24	3883.63	4998.35	3550.14	4218.14	5677.87	4259.84	4512.1	5795.39	5365.64	5590.98	5977.11	4230.34	3500.91	5624.11	4557.75	4146.39	5147.02	5152.76	4807.71	5802.98	1644.99	961.54	2098.2	1073.51	1819.18	1783.03	1787.42	1948.95	1407.02	2172.29	1678.39
384	322.105	5.2	4186.04	3169.89	3451.86	2906.83	4134.14	4187.82	4559.77	5455.96	4957.61	4475.75	5822.8	6611.76	49.8533	27.8483	18.9529	13.2693	6.46784	19.4929	6.8954	32.3528	12.7486	27.5552	15.1197	56.3804	26.2474	239.019	98.9877	40.7164	119.799	52.8306	60.9028	26.1712	59.5434	28.4244	47.3301	66.0504	88.0333	115.588	92.6308	65.3173	68.8612	57.0523	78.0821	116.555	118.62	83.1652	109.299
435	300.123	5.2	4998.89	3596.3	3443.76	2777.13	4854.7	4512.42	4888.99	6022.43	4917.71	4215.05	6359.3	7391.16	14.7818	6.03766	3.15838	3.04924	0	2.57718	0	5.82884	0.62467	10.4344	1.67587	20.4912	0	91.7798	21.7752	6.31394	33.4313	18.6705	18.721	1.3616	6.75113	7.63689	4.96577	30.4244	37.4075	29.3519	44.5692	26.2037	21.3101	22.0549	30.575	29.9372	44.6274	42.7119	39.5616
468	486.305	5.2	555.791	902.334	507.398	493.673	446.477	697.768	397.712	350.657	303.368	460.804	558.263	298.6	298.807	307.978	344.746	312.778	216.962	436.919	295.609	155.233	217.853	306.969	250.732	242.938	0.544422	0.291952	0.0216797	1.11789	1.91124	1.74464	0.985389	1.20185	2.8008	2.26232	0.832112	1.25898	91.9353	37.6228	105.394	85.5929	90.6614	46.2366	83.2126	122.636	56.2655	73.3382	11.9775
82	242.153	5.27	1328.27	1346.74	830.277	1503.71	1661.21	1157.83	1250.78	1595.4	984.132	4300.23	5239.77	4267.88	1082.47	764.833	870.814	1039.12	1039.31	1052.01	1170.49	1287.35	1202	1015.56	1227.08	1338.6	6610.44	6040.44	5275.6	7314.52	6463.85	6007.92	7018.84	6070.79	5449.78	6633.04	5956.45	4963.64	922.151	795.282	637.325	1126.53	726.51	872.095	962.574	858.148	606.226	815.284	665.207
324	304.19	5.29	123.212	98.8326	91.9277	110.44	117.286	135.845	155.545	114.687	114.09	112.81	102.164	126.51	339.945	386.304	436.05	277.447	233.333	358.383	225.228	326.762	565.306	461.572	385.581	649.961	376.48	399.242	407.207	502.858	539.203	365.861	261.524	284.409	368.134	329.241	569.23	424.602	356.294	263.132	383.695	284.242	290.021	285.807	304.52	277.97	285.406	423.861	408.445
26	268.168	5.3	1660.95	1769	983.978	1974.11	1940.34	1516.32	1725	1940.18	1318.66	1150.79	1427.22	1646.35	3626.43	3339.34	3519.86	3911.18	3836.81	3590.74	3884.35	4078.48	4052.47	3718.78	4001.49	4090.94	3666.7	3021.03	2689.09	3576.79	2993	2992.02	3801.37	3466.54	2880.01	3573.4	2975.3	2645.89	4118.41	3881.43	3612.54	4222.24	3875.37	4113.86	4239.2	3191.67	3164.38	3507.37	3377.89
473	486.307	5.33	769.991	817.272	650.708	574.323	478.105	592.999	409.479	361.763	335.077	460.804	570.061	302.729	298.807	307.978	344.746	312.778	216.962	436.919	295.609	238.854	217.853	306.969	250.732	242.938	1.62936	10.8556	6.27666	1.11789	3.68051	17.6837	0.976292	1.3341	6.13078	2.26232	0.832112	1.82762	154.21	119.99	105.394	131.18	135.424	104.382	122.572	122.636	140.301	134.615	126.258
398	509.314	5.38	256.638	308.446	266.573	377.934	351.241	258.999	241.837	278.106	260.279	262.617	248.3	317.034	251.504	418.029	365.219	272.091	240.173	360.928	314.303	193.536	165.128	202.393	148.771	151.715	335.754	276.94	207.983	376.043	353.494	269.633	431.143	301.345	301.62	375.977	309.59	190.1	431.109	421.879	341.536	484.053	372.661	375.772	381.651	339.636	377.435	356.463	367.808
399	284.163	5.38	511.474	537.564	487.005	381.405	515.567	280.551	485.712	633.865	379.196	524.63	469.705	649.775	786.457	1032.79	305.758	202.007	332.447	278.366	556.411	498.879	236.68	843.19	243.162	275.376	1148.05	1424.08	1369.33	1223.41	1395.12	1646.02	1067.16	1166.34	1446.37	1252.36	1437.71	1423	1333.08	1002.74	1382.7	1087.28	1214.84	1077.76	1150.21	1154	1223.09	1322.38	1245.88
1	244.169	5.39	120603	126096	106669	140033	134414	124068	123678	140863	126492	112713	127917	129693	121663	112266	103974	124445	111372	113006	119800	111944	102729	126403	107530	94518.3	107075	91355.6	75969	111946	95166.2	86796.5	113580	92619.5	84276.7	106589	89266	72831.8	113540	109009	97686.3	123866	105807	107042	111744	100349	95748.6	110563	100161
55	503.327	5.39	1682.69	2070.47	925.574	1426.75	1590.63	1599.27	1321.32	1551.82	1307.87	829.477	1405.76	1729.52	2388.21	2067.37	2471.91	2319.46	2671.86	2517.62	3034.55	3060.82	3502.97	2494.33	3034.89	3359.48	2332.97	1508.35	1377.79	1532.14	1238.85	1454.55	2077.99	1490.83	1396.77	1895.55	1240.28	1473.07	1130.85	891.878	1274.94	1176.98	1028.58	1419.71	1498.11	1385.87	833.214	1761.27	1466.94
57	487.332	5.39	3304.87	3463.81	1458.3	3131.92	3498.23	2129.84	2415.98	3227.32	1677.16	1213.79	1877.06	2414.92	2372.24	1269.77	1350.43	2114.21	2822.81	1535.37	3148.6	2421.56	2175.75	2240	2368.64	1980.94	1018.08	733.853	427.36	1204.38	967.315	663.58	1183.02	826.682	577.274	809.024	510.716	380.197	1133.86	1235.53	1085.98	1527	1133.27	1232.59	1474.92	848.716	684.548	1162.38	902.261
61	266.151	5.39	1349.49	1426.03	1064.85	1616.12	1573.22	1419.06	1472.53	1719.63	1376.4	1138.2	1428.37	1512.59	1284.95	1091.32	943.772	1486.54	1275.51	1254.04	1421.72	1238.87	1103.85	1320	1140.62	1009.63	1156.92	909.354	620.138	1220.85	951.898	975.237	1096.25	974.951	788.335	1089.47	799.031	773.494	1392.3	1185.13	1172.02	1480.07	1058.58	1142.28	1269.76	1137.9	1001.69	1048.61	932.802
73	284.163	5.4	249.294	246.663	487.005	381.405	265.888	280.551	485.712	633.865	379.196	524.63	469.705	321.536	557.127	714.62	686.515	479.214	555.862	681.87	364.805	726.357	612.854	585.646	626.023	754.261	824.133	1048.73	1063.35	1082.65	769.407	1299.15	784.777	1057.81	1095.31	944.833	1105.03	1033.74	936.423	531.346	1233.37	757.703	1059.66	911.681	784.581	827.723	784.42	1129.61	903.47
3	260.164	5.41	35584.3	41413	41801.7	34769.9	35675.4	47298.7	37988	38985.6	49566	45847.8	45452.9	52153.4	64592.9	78474.2	80712.9	57844.1	52204.1	76392.5	48587.1	54655.8	66651.2	67912.6	57324.6	67814.3	83559.1	98412.9	101160	79859.2	86615.5	104395	72811.4	76504.8	98333.1	87542.2	89456.8	98998.9	58506.4	40914.9	58018.6	45525.8	48388.7	42175.3	48196.2	50009.2	47203.5	65765.2	55521.3
97	519.322	5.41	427.448	518.416	341.404	285.725	316.873	491.966	301.583	356.004	435.392	499.184	438.745	548.766	987.869	1047.16	1499.93	921.523	1028.1	1355.79	1288.42	1600.91	2200.2	1074.3	1770.57	2392.05	1508.67	1554.31	1949.69	1124.73	732.546	1665.61	1090.05	1461.68	1457.86	1319.97	1262.04	2037.05	403.468	499.583	559.493	340.201	587.835	520.154	442.039	402.997	568.398	786.922	634.419
218	282.146	5.41	184.057	219.756	247.037	315.592	213.487	332.04	249.887	393.033	296.382	465.826	433.991	464.155	401.172	550.639	527.63	367.223	314.207	489.055	292.292	422.596	529.618	396.084	334.822	489.378	579.299	690.786	682.242	428.758	543.296	750.931	498.963	544.79	442.871	644.711	451.195	818.351	568.952	457.237	573.573	495.044	501.584	867.792	279.519	286.643	523.327	450.303	409.291
181	282.146	5.49	0	0	0	0	0	0	0	0	0	0	0	0	635.251	507.421	823.025	729.421	980.948	806.097	928.681	1055.8	970.898	617.241	860.409	466.611	621.14	919.151	878.939	764.789	1011.19	971.619	624.345	774.776	845.131	847.152	909.468	870.409	501.411	398.229	294.9	425.471	516.519	493.775	599.329	618.244	449.193	598.623	593.527
483	279.231	5.52	429.328	1165.36	499.263	500.431	550.276	255.35	441.587	255.776	579.132	465.562	447.638	384.516	42.4302	17.3792	27.3851	16.0429	25.1821	34.3846	33.2158	9.71226	21.0845	23.7601	14.6432	17.5262	41.9416	74.7102	79.1336	29.5415	39.6675	67.8	26.2509	50.6364	81.8039	74.7977	43.6871	50.8411	103.338	92.9922	104.723	101.659	104.076	84.3637	111.551	123.121	104.604	76.1855	142.171
400	458.311	5.54	2531.05	3415.12	2033.17	2118.21	2771	2211.37	1968.71	1821.52	1660.92	817.342	2105.86	1785.86	244.404	180.969	235.917	281.96	157.254	266.595	303.305	174.272	179.671	246.707	265.229	143.132	10.9073	3.68536	4.42173	3.54933	3.57375	21.9279	7.19875	5.16251	7.65766	7.06145	2.35526	18.7962	79.5991	94.9887	138.621	166.982	138.816	111.667	174.171	136.823	174.918	223.817	109.393
182	284.163	5.55	279.062	240.237	242.821	205.879	271.932	136.969	194.543	299.186	295.561	310.037	140.471	350.199	759.072	1729.77	406.071	683.165	527.183	399.622	356.386	641.677	699.954	255.32	616.995	753.941	374.926	1424.08	1369.33	1223.41	1395.12	1646.02	395.444	627.521	1446.37	1252.36	1437.71	319.09	1333.08	990.645	528.887	1087.28	447.169	593.613	559.492	468.726	1223.09	1301.63	440.19
458	279.231	5.55	1545.77	8138.39	2354.11	1540.08	2122.94	437.611	441.121	527.885	439.999	374.667	331.675	2363.71	42.4302	17.3792	27.3851	16.0429	25.1821	34.3846	33.2025	9.71226	21.0845	23.7601	9.9379	17.5262	41.9416	74.7102	79.1336	29.5415	39.6675	67.8	26.2509	50.6364	81.8039	74.7977	43.6871	50.8411	103.338	92.9922	104.723	101.659	104.076	84.3637	111.551	123.121	104.604	76.1855	142.171
449	432.297	5.57	4083.77	11977.7	2730.2	6897.71	5783.18	1670.36	823.45	1425.56	999.415	1238.43	1661.99	2712.76	4.434	4.98037	3.21177	2.19837	2.39896	2.01344	7.37175	3.1588	0.872073	1.76564	1.21642	2.13725	18.2085	25.3533	3.6983	3.60525	10.139	16.1093	4.2153	20.3432	13.8886	2.62369	18.6982	58.6106	13.6952	58.5101	68.7855	37.1445	58.8193	78.5238	28.293	64.7013	68.6508	87.0137	33.0334
122	328.142	5.58	8.45507	12.6349	15.6847	11.7457	10.759	32.1732	10.0275	16.0905	16.9523	5.10544	14.3664	18.3501	439.155	484.348	465.086	449.065	260.112	529.175	206.158	220.152	365.852	485.675	403.658	376.969	399.946	618.37	656.798	751.586	749.705	953.235	441.151	582.67	363.071	536.646	667.939	786.839	393.221	1084.24	617.034	321.401	546.131	574.911	362.967	390.098	748.971	438.902	284.739
126	266.153	5.6	125.005	160.899	187.87	271.689	275.983	206.273	130.993	272.574	194.356	85.6357	105.712	210.703	402.301	618.876	381.984	470.551	683.83	406.346	633.462	590.37	542.812	388.409	522.727	394.014	314.979	710.651	589.079	315.384	838.469	783.694	458.064	324.41	728.383	321.478	789.272	570.654	388.29	317.415	427.325	524.975	292.574	565.814	345.23	445.261	726.023	299.766	462.032
441	329.316	5.63	1293.47	881.81	1907.5	1259.73	592.865	686.937	757.407	364.774	676.248	1984.59	884.383	581.267	609.219	952.771	305.962	564.908	367.636	211.543	337.955	378.749	333.943	466.87	316.149	293.059	742.922	953.746	970.132	1022.02	1324.11	991.989	689.284	741.065	1081.46	938.085	812.501	854.243	1086.5	915.664	676.578	717.357	813.107	612.221	666.986	705.07	983.175	839.71	737.886
279	215.07	5.65	206.535	186.27	672.355	543.787	606.594	594.824	780.585	710.117	653.881	936.246	927.692	717.594	180.574	240.974	149.149	122.175	79.0243	151.892	82.1189	63.3051	109.043	134.03	105.281	291.667	124.451	229.727	265.724	267.918	339.899	247.024	172.642	165.841	209.727	169.838	271.42	182.972	258.649	247.395	168.639	152.882	149.131	130.025	138.001	179.741	217.091	139.24	170.137
362	272.164	5.65	48.2271	32.0372	18.9621	17.4472	34.0564	13.5272	33.364	98.5644	26.5496	20.8224	23.0616	29.879	405.588	502.657	314.662	363.008	348.401	454.367	319.989	358.472	250.356	425.629	372.735	203.76	518	528.033	560.405	421.928	375.03	507.265	453.171	367.785	500.323	547.161	472.568	502.915	205.594	127.339	213.071	178.983	188.041	168.767	204.907	215.209	100.241	234.788	144.812
13	336.12	5.66	31374.1	26919.4	37913.8	34494.3	34998.4	39011.2	40451.6	40528.2	49110.1	47669.2	45244.1	38869.8	6107.06	7343.01	4367.22	3734.27	3495.15	5145.08	3998.94	3242.16	5643.44	5374.03	5016.58	16599.8	7092	12328.7	13205.1	13862.9	18650.6	12906.9	10080.6	9447.74	12368.2	9371.06	12925.8	11847.1	10152.9	11187.8	7143.32	7591.03	6927.44	7007.66	6401.51	7707.69	9999.19	7504.5	9093.01
15	314.138	5.66	72965.8	47478.5	53054.5	51561.7	65916.4	64970.7	66351.3	72685.5	70717.4	58014.1	72616.8	63894.4	5638.9	6249.34	4078.07	3562.97	4065.02	5204.07	4067.37	3513.72	6670.03	4557.1	5994.01	30540.6	5755.1	9553.98	10519.2	10485	11573.8	9614.65	8324.68	7858.39	9149.64	6707.42	9429.35	9410.92	6782.2	7541.65	5618.79	5081.65	5079.24	5888.49	4711.47	6021.81	6307.71	5475.17	6713.02
33	649.252	5.66	28840.9	19262.5	20111.4	21004.6	25453.7	25135.1	25708.6	28467.5	27373.8	20285.2	26142.8	24536	2030.6	1994.49	1269.77	1073.87	1288.75	1794.84	1374.68	1036.16	2459.11	1445.05	1753.72	9715.39	1854.61	2807.79	3093.41	3031.93	3748.8	2882.14	2180.39	2288.1	2654.72	1763.36	2761.48	2684.76	2250.48	2659.67	1686.16	1613.26	1541.94	1661.33	1547.49	1980.28	1869.23	1495.68	1940.92
213	268.096	5.66	7554.69	4542.89	5530.94	5295.23	6978.55	7046.46	6434.86	7226.64	8030.48	5745.89	7554.89	6177.75	318.297	428.831	243.684	169.89	86.8945	281.999	114.245	76.4455	309.94	215.836	279.276	2380.96	262.524	760.071	841.537	794.992	651.524	509.019	342.786	489.215	725.168	567.498	753.403	440.304	540.726	546.958	276.156	322.658	367.17	226.519	261.113	262.293	396.972	312.843	302.73
228	489.678	5.66	5967.14	3458.1	4870.44	4566.8	5140.48	5318.76	5503.7	5268.37	5818.28	4947.51	6561.83	4922.85	79.5222	89.069	33.6195	19.0062	24.2162	50.6819	31.1875	10.6201	71.3816	41.5173	49.9751	874.357	66.9047	191.282	193.518	216.317	302.359	175.104	117.977	113.977	138.123	90.8476	169.322	173.812	121.468	134.576	62.8935	51.699	38.4929	57.3041	44.9646	62.9573	70.7047	45.9135	71.1567
230	333.112	5.66	1711.24	1142.46	1996.31	1865.17	1756.67	2264.2	2382.27	1991.47	2694.52	2507.29	2628.27	1959.65	81.7018	113.839	52.0286	32.5579	29.7235	45.8369	37.7784	19.3136	64.2525	56.2251	54.0462	412.646	84.1984	202.745	218.297	233.742	304.239	207.432	150.598	131.716	167.685	108.691	165.342	181.212	139.07	195.321	93.5415	89.5645	68.5009	85.0358	54.2083	106.197	108.206	58.0609	131.96
243	206.065	5.66	652.716	560.092	1183.01	951.687	866.548	1104.79	1184.01	917.185	1600.18	1679.69	1450.01	934.425	275.169	359.588	187.149	167.442	127.132	218.363	137.197	121.451	176.754	234.236	167.727	340.434	262.899	521.326	464.297	500.59	745.137	495.925	351.127	333.133	460	353.922	503.851	429.546	420.636	439.784	281.944	306.854	281.125	266.281	248.629	310.064	437.064	258.803	302.857
245	646.244	5.66	2536.36	1108.29	1494.77	1476.95	2090.29	1762.99	1773.76	1887.09	1979.91	1207.02	1930.46	1557	9.18265	7.23129	1.41954	1.86159	0.411228	4.21474	0.786382	0.0120881	3.17141	3.85348	4.84365	214.115	10.7037	28.1731	26.3025	34.243	40.5377	23.7144	15.2457	18.7002	20.2964	14.266	27.3892	23.662	18.5045	19.999	9.42056	10.6922	3.45489	5.44302	3.73112	6.22833	11.5475	0.625818	10.4938
248	342.117	5.66	989.005	610.172	1081.58	975.422	999.53	1197.49	1212.13	1061.32	1443.15	1083.6	1382.58	993.693	90.856	98.1443	42.1217	20.7505	18.5831	59.0198	33.2124	23.9579	59.2314	46.5086	51.165	340.21	61.3203	169.496	170.676	148.887	261.75	172.94	97.1326	92.5115	129.119	89.814	109.12	134.022	128.617	136.686	69.8795	92.9832	62.4804	76.2496	62.2841	86.1683	86.3677	62.0736	83.9753
251	197.06	5.66	537.108	453.126	847.553	759.012	609.513	839.94	893.394	719.319	940.884	1306.6	1020.7	832.185	70.8442	57.0037	45.1862	32.6094	21.7423	58.0396	30.154	12.5049	13.7104	18.7834	27.0614	197.344	90.3686	233.966	194.49	213.564	343.534	221.634	158.516	140.805	162.822	141.884	197.856	167.199	123.187	160.718	76.2001	117.051	75.0551	130.065	102.615	124.2	156.452	65.9863	106.279
286	573.296	5.66	303.424	252.841	238.716	210.324	320.811	325.623	193.243	253.089	227.213	151.331	308.321	504.936	270.097	250.434	235.559	201.632	300.14	290.41	283.275	151.4	372.487	245.953	277.036	1594.86	250.05	334.612	334.882	350.715	287.234	289.836	339.093	362.233	296.074	260.887	281.45	344.483	198.56	249.126	230.095	177.593	221.038	281.442	230.808	244.067	203.647	205.163	269.692
177	583.316	5.67	1861.34	1022.29	841.688	1302.24	1622.35	1022.8	1151.08	1485.72	841.356	552.867	953.618	1117.01	234.207	353.83	283.449	336.67	289.078	366.907	315.856	197.39	401.977	232.81	364.53	1840.05	358.957	374.141	369.289	326.265	399.25	374.97	456.804	277.006	338.152	338.052	343.34	385.191	417.401	532.297	258.473	403.179	363.912	260.074	396.227	411.525	342.708	337.528	266.373
459	444.296	5.67	1543.22	1146.07	966.84	1701.17	1131.88	1267.7	888.816	1474.09	1109.52	612.406	1163.6	764.435	75.8465	32.5129	75.3366	48.4719	68.1885	96.6642	90.7497	50.8957	37.6646	37.7507	57.6168	29.8246	1.71119	2.53094	0	1.2207	0.388325	0.824907	0	0	2.05556	1.16729	0.204906	0.727875	38.4528	50.4461	61.2503	66.9234	73.1019	44.4501	67.9668	54.2652	38.4563	73.4562	53.7366
4	260.164	5.69	10636.1	12812.6	8664.79	6729.85	7931.17	9865.98	5163.99	6708.48	7882.43	6847.38	8510.02	14649.1	73988.3	78489.5	87657.8	78687.3	102653	93164.5	88381.3	102905	109913	81468	101386	88255.8	78401.3	72203.3	78967.4	74451.4	69464.3	74084.5	78210.4	88606.6	80342.1	77257.9	80704.9	71606.1	57574.5	64179.7	71427.3	66993.4	78674.4	78149.2	72796.1	77732.4	68488.2	66523.8	75277
252	297.242	5.72	1337.41	7650.16	2082.49	1365.03	1964.47	424.812	310.941	506.56	457.184	388.824	461.154	2035.25	36.7927	19.0613	15.4027	8.93485	17.6147	24.4694	34.4035	15.781	16.4938	12.122	21.3573	18.0179	45.4943	27.9852	36.9884	38.3444	39.1514	42.3222	16.7444	23.9406	42.7113	26.6571	48.3515	40.3478	103.842	113.676	111.861	84.1282	105.297	80.2245	79.1878	88.6648	102.231	95.9687	77.5861
5	270.185	5.74	10411.7	11433.8	7853.49	13876.1	11540.4	9573.77	10733.1	12282.6	9197.19	8222.21	9542.51	10122.6	28162	26847	25682	29867.4	31302.8	26330.3	31524.9	31620.3	29317	28960.9	28778.8	23863.7	26885.4	23030.8	20828.7	26881.5	23727	23551	28424.9	25779.9	22077.1	26621.2	23263	19905.3	33744	33327	33255.7	35286.4	32796.5	33858.5	33232.5	31288.2	29672.1	33559.2	33809.5
294	387.193	5.79	1022.92	611.317	573.499	575.454	792.491	647.407	707.694	841.783	1054.9	771.483	1146.87	868.631	157.72	168.61	122.872	121.949	106.001	185.089	103.984	105.338	123.429	148.697	147.243	155.358	205.168	233.479	256.116	204.003	231.807	198.059	166.539	176.38	208.738	161.162	187.559	215.908	165.735	170.478	161.137	154.381	169.352	168.006	169.405	157.806	171.613	128.756	150.05
11	286.18	5.82	2210.33	2558.31	1879.06	2073.16	2191.12	2322.99	1940.84	2113.13	2241.23	1752.1	2173.2	2754.71	6717.81	6806.32	7964.12	7109.43	7558.4	7322.28	7411.55	8355.96	8482.69	7146.46	7716.58	8083.7	8871.11	9136.93	9075.35	8704.6	8867	10503.2	8465.92	9589.51	9450	8687.72	9228.76	9349.6	8171.45	5608.42	9531.47	6838.89	8142.53	7286.24	7495.31	8071.84	6934.77	9410.89	8299.56
48	274.18	5.84	347.597	253.23	317.863	336.214	555.907	464.99	466.51	363.491	536.36	387.073	367.345	377.456	2452.45	2933.32	3721.7	2677.56	2527.07	3290.78	2598.62	2803.01	3610.26	2922.16	3081.85	3515.44	3153.14	2587.5	2699.11	2333.26	2461.68	2863.65	2913.66	2492.22	2570.46	2640.47	2511.45	2844.66	1578.85	906.546	1430.61	1116.7	987.149	1107.88	1411.04	1312.42	1128.07	1667.64	1427.59
188	284.164	5.84	111.393	240.237	242.821	205.879	241.66	171.399	178.983	286.038	321.267	310.037	208.235	329.711	1040.12	1499.52	1748.17	954.88	881.516	1126.34	820.386	1077.16	1625.14	1003.21	1292.13	1589	1728.82	1522.41	1804.28	1142.23	482.263	1434.21	1195.33	887.096	1049.15	1631.54	1333	1548.23	703.988	361.581	571.389	387.46	320.67	544.95	625.582	725.102	526.182	852.478	540.195
32	258.185	5.87	1076.82	1018.43	705.542	1089.86	980.643	733.107	1045.97	1041.64	809.186	763.278	681.434	1002.3	4291.14	3534.73	3523.08	4093.47	4349.42	4450.01	4581.33	3908.77	4007.41	4788.18	3922.98	3649.19	2899.57	2536.87	1851.58	3053.01	1990.05	2342.74	3564.01	2927.44	1467.98	3220.68	2318.78	2028.86	2740.18	2399.67	2836.3	2230.46	2225.06	2275.23	2533.09	1839.02	1607.78	2781.95	2778.17
117	256.169	5.87	345.087	345.949	262.69	357.492	354.877	215.862	346.585	310.7	208.607	185.872	206.669	318.695	873.397	694.636	903.094	1029.12	1213.42	955.18	1169.36	1087.26	1058.06	912.722	1058.66	969.945	707.982	443.526	420.365	494.523	445.463	445.128	875.997	747.317	459.915	746.617	438.555	410.051	403.158	373.581	467.558	487.856	333.14	637.73	485.151	446.121	762.195	480.258	590.961
121	415.211	5.9	1219.72	1016.53	1671.37	1576.31	1346.04	1744.35	1635.43	1358.37	2174.76	2470.52	1834.2	1700.23	215.366	594.082	378.482	341.711	264.165	384.084	254.294	228.767	214.735	311.016	148.812	267.766	316.688	803.845	797.752	426.213	741.814	690.07	513.394	588.282	433.432	667.46	813.543	341.86	436.174	323.594	261.001	502.174	449.203	425.841	392.729	426.535	325.932	539.856	418.208
233	268.169	5.92	5789.45	6691.61	4750.7	10725.4	11091.4	11011.8	9569.98	11168	9278.88	4848.48	10038.8	10997.5	24604.6	3278.24	25681.3	30604.4	217.561	3741	32159.8	3514.41	3356.43	25921.9	31376.9	4327.2	3646.45	3878.64	2469.5	4463.51	4561.06	3972.11	3823.33	4918.22	3044.31	3179.84	4392.09	2869.3	3659.9	3226.26	3315.18	3624.6	3283.02	3159.61	3441.55	3777.07	2861.41	2640.5	3512.03
276	195.101	5.93	369.133	374.996	372.456	339.786	427.455	548.593	272.752	345.189	336.571	641.647	750.146	374.153	435.315	650.952	465.76	398.498	268.511	474.693	282.952	267.515	252.283	407.08	304.49	251.543	408.855	521.283	561.172	644.391	878.08	641.245	426.069	419.436	551.426	584.15	641.23	487.377	560.901	601.899	425.466	493.676	427.971	399.043	422.448	430.878	642.88	477.32	442.575
462	278.13	5.93	1316.85	1979.2	1103.7	2343.32	1431.39	919.156	1236.61	1467.39	1080.28	706.162	1182	1513.73	34.7323	38.4797	28.3004	39.413	24.3307	53.8438	42.5026	25.9878	17.5519	40.2345	31.6514	37.6448	29.7558	33.0913	22.9648	35.3054	15.318	15.4235	17.2228	16.9125	10.5995	13.0986	26.9218	14.104	16.0028	22.1174	28.052	49.7697	24.8906	16.9151	28.2321	16.8099	10.3361	24.837	15.9261
29	412.321	6.01	123806	107507	204962	131578	101675	116250	126693	98195.6	109739	173246	92736.7	76365.4	11626.2	15296.9	5461.7	4734.06	3066.85	5114.22	2788.5	3240.76	2539.76	4291.51	2816.72	2711.54	1285.62	1752.02	1608.55	12390.6	15195.4	1781.85	1207.89	1391.26	1883.25	1675.62	1981.03	1839.79	10203.2	8623.63	1325.84	1333.1	1328.61	1096.41	1103.72	1276.78	1626.82	1301.4	1111.78
485	294.126	6.01	354.387	540.83	416.501	406.388	296.587	417.486	382.757	420.129	331.723	348.265	326.927	513.961	17.0694	9.45808	7.48888	2.54041	0	42.8171	0	0	1.36477	7.24237	11.1669	30.2707	18.4303	65.3097	43.9736	21.626	1.96744	20.2005	9.01925	2.30418	28.6156	3.333	5.01896	17.7702	2.34797	2.61301	0	0.905586	6.44481	0	4.22673	6.80152	3.53823	0.692529	0.768898
291	286.18	6.02	1275.51	1597.49	1390.02	1217.01	1090.88	1714.4	1227.58	1078.16	1576.25	1293.5	1280.22	1790.4	15346.2	16218.5	19878.6	16352.5	17074.7	16372.3	15656.7	17018	21021.2	17986.7	17707.6	19147.4	16224	15453.9	18172.6	8032.27	8761.2	9786.75	15737	9014.16	8875.04	17738.7	8643.05	16593.3	7241.57	5209.31	8320.5	6374.2	6081.31	5512.03	7256.6	6795.05	6031.18	6712.57	8029.33
361	274.18	6.02	26.0209	56.442	16.2531	19.5611	44.3836	40.2937	8.2575	12.3811	7.93344	21.3014	10.8039	13.2297	387.925	1697.13	730.619	580.131	864.282	833.653	825.886	850.213	1015.84	647.172	865.674	842.409	2646.2	2585.95	2798.99	2284.89	2388.34	2893.13	2231.73	2510.34	2034.42	2882.52	2536.15	2067.55	1436.27	610.142	997.249	713.21	900.017	923.337	1014.89	767.486	1033.41	1285.19	1185.46
6	268.169	6.06	11150	12078.8	7971.06	10448.2	11016.1	10733.8	9341.66	10890.8	9029.46	8017.1	9771.42	10686.3	27959	23451.6	28481.3	34109	42099.9	26234.9	35762.1	37841.3	34671.8	29512.3	35111.8	26512.9	30431.9	26879.3	24250	32546.9	22529	27281.2	35851.7	33996.7	27781.1	31138.9	30266.2	23178.2	32994.6	30891.8	34169.7	35172.4	34387.2	35621.1	36910.7	33992.9	30413.7	35768	34767.2
421	297.242	6.19	164.417	255.06	253.544	394.198	224.777	351.12	361.288	381.658	351.567	229.762	375.041	355.227	0	1.10216	0.180845	0	3.59038	0.159579	0	0.783207	0	2.2168	0.224288	1.37506	4.564	5.42685	7.44525	1.25553	15.1053	10.4028	0.511356	0	9.815	6.51301	1.43357	14.1707	24.9876	22.2973	7.69043	9.16913	3.95441	4.08052	6.948	8.06876	4.90061	15.9562	17.0484
307	300.195	6.21	0	0	0	0	0	0	0	0	0	0	0	0	1027.39	1088.36	1163.76	1207.84	911.525	1113.75	1154.98	898.905	1105.46	1102.56	899.447	1116.61	912.721	607.898	637.744	573.339	806.056	539.962	672.017	602.605	504.94	731.332	550.073	523.444	325.115	51.9768	212.606	240.592	227.226	162.415	307.15	261.947	85.3989	354.716	223.619
415	337.235	6.22	174.064	293.321	269.621	440.293	417.529	237.668	247.143	265.252	357.275	326.842	269.245	436.186	13.01	6.17289	4.65109	6.70627	2.90638	15.1247	5.89434	2.90616	4.75691	7.78368	5.48444	1.51248	15.482	22.1706	21.3895	15.4109	8.80199	14.1637	13.0823	7.184	25.0201	29.3522	22.0621	31.3715	51.0986	48.8323	47.5321	28.9581	40.7907	34.5348	25.8403	35.1275	63.1949	58.4312	67.0582
418	315.252	6.22	390.017	586.074	339.579	615.616	532.161	320.789	292.021	453.162	531.249	488.686	322.493	430.166	8.25181	2.71236	2.23271	0.380388	1.66841	1.26381	4.424	2.68374	2.13471	0.712946	1.1946	0	10.6591	9.72474	16.613	17.8883	8.0039	19.0458	5.39068	2.71489	31.0148	16.0515	6.94175	17.9698	33.6812	45.5823	25.6985	29.4561	26.3255	27.2227	23.9969	31.3729	53.4091	41.9379	56.8219
217	260.164	6.23	373.303	190.605	240.81	428.403	182.583	192.839	274.425	68.9063	181.867	397.192	208.7	93.0873	358.544	1329.97	404.202	247.421	719.733	389.096	456.759	494.757	513.493	242.887	447.223	499.897	233.42	345.397	930.944	976.79	380.516	439.117	1419.18	1493.36	1063.29	1000.53	1412.48	182.936	972.543	1273.13	1706.11	1499.91	1551.17	220.456	1434.71	1401.89	193.566	277.728	455.14
284	575.384	6.26	49.9158	52.8279	19.6611	42.2288	35.9777	38.5193	36.7987	31.7269	36.0239	21.065	32.6357	38.8317	258.164	435.714	560.178	568.162	603.997	270.159	486.919	709.172	577.972	408.583	493.03	532.142	286.862	465.852	537.212	435.075	413.531	524.032	302.553	354.7	446.626	489.239	493.932	303.287	215.815	80.1873	267.848	172.395	230.56	202.473	270.817	222.749	146.64	302.98	223.844
7	288.195	6.27	11922.1	13418.6	10954.1	11394.6	10478.1	13239.8	11712.2	10627.9	11749.5	12262.2	11773.5	14118.7	36498.2	41580.4	42956.9	40942.5	40049.4	39854.3	35543.5	39047.2	39930.7	40895.6	37037.4	36695.3	41339.2	41669.2	46195.2	39029.8	42702.1	45811.1	44463.8	46746.7	42709.1	44379.7	46904.3	43422.1	25613.5	15478.1	26145.4	22340.9	25384.2	22447.1	29055.8	27962.5	23209.6	32352.1	24764.4
105	284.2	6.27	78.864	62.6819	65.5729	120.395	94.4594	45.7674	172.111	90.3861	42.9499	48.7763	21.6236	47.3646	2221.61	1994.7	2026.45	2688.08	1726.84	1983.52	2276.1	1827.98	1874.18	2396.7	1782.44	1791.45	1500.82	1214.12	833.47	1350.43	768.101	627.697	1595.06	1263.92	883.844	1438.58	631.51	485.318	738.872	550.754	390.513	544.027	476.909	433.452	355.257	443.487	506.959	600.173	625.516
372	310.178	6.27	91.5348	54.7268	127.228	101.178	45.0788	66.5969	102.574	57.4178	117.181	124.629	67.8072	138.237	335.542	415.356	399.87	387.429	234.901	372.494	319.392	367.481	243.404	417.809	349.067	211.269	408.594	400.469	490.109	419.044	464.214	463.13	406.795	471.775	453.051	502.878	499.885	429.646	301.793	197.812	328.173	284.335	264.565	238.15	329.815	306.717	288.293	385.095	270.884
58	294.183	6.29	358.428	345.482	425.007	350.919	340.084	614.238	549.968	520.54	586.981	620.524	490.149	588.415	1097.96	1183.44	1132.13	2703.81	2953.47	1227.1	2760.84	2987.43	2691.59	2491.95	2549.72	2363.01	1025.29	732.696	681.943	1000.48	779.886	710.126	2294.93	1371.9	687.021	1165.39	761.079	634.024	1159.9	2572.48	2838.27	2618.61	2824.76	2866.99	2784.73	2637.22	2410.39	2618.41	1307.44
157	559.389	6.29	255.089	234.221	135.27	190.174	182.462	177.088	139.999	145.817	131.491	90.6724	122.289	167.146	864.806	803.474	975.16	1060.74	1637.37	880.313	1359.86	1328.49	1521.6	1153.84	1243.34	1328.48	752.204	541.842	537.747	565.23	791.044	562.861	823.693	716.746	519.231	557.959	598.733	569.677	688.997	291.269	716.521	587.325	477.521	453.102	726.797	710.777	504.999	733.63	591.412
81	294.183	6.3	225.685	355.395	425.007	739.05	450.067	614.238	311.394	520.54	586.981	620.524	490.149	316.345	917.667	788.998	763.066	1747.03	2090.59	933.537	1946.77	1927.69	1743.13	1612.23	1767.3	1637.11	836.525	535.084	668.605	983.632	663.177	549.028	1536.66	795.698	539.091	824.417	589.645	438.722	915.671	1565.61	1793.72	1621.84	1723.53	1801.5	1636.83	1680.9	1523.21	1595.49	946.509
205	296.2	6.32	1222.4	735.394	670.799	1123.67	870.045	1076.9	997.802	1209.89	1038	665.48	2702.49	1087.22	326.284	1459.04	300.362	342.769	2246.68	353.351	2084.02	444.11	361.837	435.517	1844.44	353.037	1056.94	1173.38	979.92	1394.7	1520.19	1152.76	297.475	1670.83	1291.27	1361.64	1339.06	1029.4	2021.96	2181.78	2111.35	2141.65	295.632	338.94	281.435	280.802	1524.59	1758.6	325.542
437	270.185	6.32	16098.5	26297.5	11837.3	16403.2	22551.6	14423.7	14539.9	14046.1	13524.1	17672.7	19572.5	13645.7	52732	53903.1	53136.3	56031.8	54470.6	56057.6	54813.2	55224.2	51554.2	54740.3	51142.9	45591.1	46700.8	45980.4	45446	48451	50107.8	46464.2	48326.9	51969.9	45617.7	49173.7	49368.9	40060	48955.1	48314.4	48412.3	50732.7	48939.6	47359.4	48391.6	47714.6	46664	49574	50636
2	272.2	6.33	64624.8	64718.4	46191.4	64693.9	61963.4	57674.9	59415.7	62431.2	53810.2	49096.1	56145.4	60744.3	97054	102299	100225	107690	100598	100400	99282.8	99351.2	89357.2	102516	93468.5	82031.5	94726.8	88409.1	85748.2	96876	94339.1	88045.5	103775	102376	86710.2	98625.2	96310	79261	109143	113356	110576	119435	118857	116049	115644	114574	116455	114440	115799
43	543.394	6.33	710.264	808.415	302.071	535.902	549.038	368.219	378.603	439.827	308.209	173.458	265.642	390.23	2194.57	1433.42	1725.2	2649.09	3094.22	2187.11	3368.08	3197.93	2731.34	2182.37	2327.2	2534.39	1666.25	914.246	1125.43	1607.6	820.548	855.004	1500.44	1763.13	773.023	1395.93	911.873	806.272	1499.9	1658.94	2409.86	2340.78	2373.36	2384.82	2378.67	2057.23	1408.55	1942.38	1901.18
222	541.379	6.33	479.22	523.531	166.653	361.854	291.322	265.117	398.018	280.859	176.296	114.546	264.429	217.637	1795.84	1460.48	1844.34	2251.08	2748.5	1878.63	2765.08	2402.77	2385.61	1772.12	2301.92	2187.34	1068.45	649.383	921.085	981.643	631.87	942.375	1443.53	1233.93	880.651	986.535	968.37	877.131	1302.13	1365.47	1609.96	1637.38	1534.92	1643.01	1614.27	1443.34	874.751	1516.69	1656.55
436	270.185	6.33	16098.5	26297.5	11837.3	16403.2	22551.6	14423.7	14539.9	14046.1	13524.1	17672.7	19572.5	13645.7	52732	53903.1	53136.3	56031.8	54470.6	56057.6	54813.2	55224.2	51554.2	54740.3	51142.9	45591.1	46700.8	45980.4	45446	48451	50107.8	46464.2	48326.9	51969.9	45617.7	49173.7	49368.9	40060	48955.1	48314.4	48412.3	50732.7	48939.6	47359.4	48391.6	47714.6	46664	49574	50636
159	264.159	6.34	616.944	692.547	726.493	390.344	429.323	650.064	480.799	420.216	697.615	705.743	626.398	742.574	440.109	501.113	397.588	208.732	232.981	470.427	264.619	151.69	175.566	251.653	330.816	235.268	391.363	598.184	530.552	479.86	547.271	528.992	456.638	413.756	581.33	385.611	580.122	456.407	467.828	323.476	465.933	342.84	342.07	238.047	425.158	306.37	626.877	303.772	416.8
403	539.363	6.34	78.0879	64.612	29.1403	61.1339	47.7805	47.8757	63.7724	38.9318	21.2019	16.4606	22.0649	37.0381	403.992	326.271	442.022	408.895	456.024	421.916	355.639	485.362	433.51	236.797	314.236	415.298	277.935	287.558	245.764	267.153	219.404	228.471	275.14	321.814	248.523	258.697	250.034	241.886	229.694	256.849	277.143	260.084	272.932	293.265	282.233	251.077	223.773	293.388	302.407
69	312.195	6.41	81.2013	192.502	226.256	155.016	125.905	162.247	118.665	96.0431	219.031	200.092	208.386	143.365	1331.38	1708.3	2043.39	1625.81	2373.01	1260.34	1920.3	2252.43	2360.92	1869.94	2154.35	1887.34	1629.76	1373.14	1643.63	1480.42	1355.65	1697.53	2260.5	1835.14	1541.7	1696.5	1616.07	1662.3	772.978	394.113	963.758	776.31	946.998	790.201	1175.89	1011.72	740.743	997.509	687.506
150	260.164	6.43	373.303	190.605	240.81	113.845	182.583	192.839	101.97	68.9063	181.867	58.0304	47.3325	93.0873	1332.46	1102.2	1394.9	1658.68	1776.41	1811.1	1553.65	1823.42	1728.67	1261.8	1892.22	1588.22	1086.85	310.103	930.944	976.79	825.986	830.355	1172.15	1241.73	682.832	1000.53	977.361	475.099	972.543	884.295	1431.72	1177.48	1307.23	1260.12	1214.56	1200.43	844.707	959.717	876.232
456	311.258	6.45	1620.86	10131.2	3212.68	957.078	2565.89	490.6	338.255	625.14	532.076	793.725	632.774	5541.06	0.146363	0.293472	0	0	0	0	0	0	0	0	0	0	0	0	0	0.302051	0	0	0	0	0	0	0	0	0.0447352	0.980733	0	0.89521	0	0	2.93503	0.0629055	1.55285	0	0.9107
489	577.392	6.54	224.308	290.542	304.228	233.221	239.468	250.837	272.55	267.24	546.717	323.29	444.918	230.34	89.1129	99.9862	56.4165	54.0443	67.2995	86.1492	63.8912	62.8145	72.6039	55.394	61.2747	72.4498	37.4659	60.4059	62.4373	78.1	71.8615	44.4515	111.931	73.1206	72.6721	51.7482	52.7637	78.7892	52.6868	46.0789	30.1415	40.6238	54.5083	30.7612	35.3596	39.6282	34.2216	22.9477	40.7268
56	296.2	6.56	4949.84	3283.59	451.404	4674.16	4609.63	2763.27	2668.29	4278.97	681.323	2366.14	598.571	867.572	14749.5	1240.92	1217.28	19310.7	23306.4	16703.8	20348.9	21380.5	18632.2	16179.4	18911.8	16066.7	13140.2	874.414	731.221	1057.18	1149.88	853.129	17587.5	16898.7	12289.3	1039.74	1015.3	760.202	1737.46	1860.23	18630.4	17318.3	1569.67	19503.7	18003.3	17678.2	16290.9	17959.1	18535.5
44	288.195	6.57	1162.42	1340.36	1038.27	914.285	800.504	742.623	932.95	608.306	873.164	818.897	1095.78	1176.19	7154.47	8301.16	11174.5	9892.48	14042.2	13049	11519	14286.8	15432.3	9703.38	12981.5	13527.8	6427.57	6966.79	8431.58	6005.4	5281.06	7190.51	7076.21	10331.6	8740.86	6511.65	8437.92	7799.92	5047.25	6380.26	7849.49	6575.14	7921.09	8605.08	8473.36	8656.68	7645.49	6791.1	8386.32
161	322.215	6.57	104.874	65.268	54.8153	122.712	72.511	59.9333	92.8677	121.81	59.422	49.5181	36.425	49.0033	310.144	296.483	298.95	313.869	468.621	289.916	428.882	433.992	392.901	299.998	411.903	293.688	245.415	371.205	369.838	411.192	416.585	371.002	495.649	478.129	346.997	458.923	383.186	339.149	459.165	327.27	313.656	315.069	311.706	338.36	312.138	520.526	485.105	511.822	420.192
9	296.2	6.59	5932.11	6077.33	2648.11	5572.48	5422.34	4640.62	4347.23	5231.12	3033.65	3154.35	3466.77	3800.81	14749.5	14798.6	15565.6	19310.7	25321.6	16703.8	20348.9	23118.5	18632.2	16179.4	20564.8	17459	13761.9	11331.2	10959.9	13539.5	13316.4	11541.5	17246.2	18222.3	13053.7	13218.8	13201.8	10100	16081.8	16017.7	20484.3	19060.7	18142.8	21311.2	19784.5	19118.5	17334.2	18782.4	20197.1
451	533.366	6.6	247.953	226.881	329.549	244.279	243.885	345.013	393.828	248.081	312.801	338.781	263.655	232.141	88.5441	89.5768	52.5341	67.1608	49.5771	72.6635	50.0255	45.0335	49.669	50.0577	60.0282	64.246	40.6976	52.86	50.0445	80.5633	87.4995	48.3138	115.025	72.4815	71.4759	43.8853	43.5675	76.9309	43.9215	46.8759	33.119	34.0945	39.3583	25.804	34.4095	29.4287	27.7909	32.6293	34.1262
31	314.211	6.61	433.592	238.963	292.213	570.888	379.387	354.135	378.832	382.62	358.193	342.399	316.486	392.739	6948.33	7247.15	8268.3	9251.53	8018.69	7343.08	8217.89	7431.7	8483	8605.4	7258.01	7396.64	6449.91	5816.22	6403.81	6052.5	5360.45	6104.69	7183.49	7475.13	5751.9	6903.89	6278.3	5853.18	3230.47	1736.86	3449.32	2591.59	2573.79	2566.39	3652.33	3374.62	2209.09	4032.81	2852.08
141	496.34	6.62	187.521	166.818	95.9657	103.333	102.999	47.62	1055.15	959.932	794.405	349.824	249.394	399.892	885.086	197.313	283.74	172.067	107.232	34.026	68.5022	37.4511	17.9282	44.4211	24.7011	2255.15	1249.71	2005.16	1918	1511.89	784.016	1295.75	961.801	1404.74	2206.25	1397.45	804.283	3344.81	787.595	469.42	259.54	296.062	380.424	345.363	84.8609	236.376	89.2984	274.048	491.58
443	489.34	6.62	326.393	227.527	481.408	347.369	357.377	263.369	291.485	293.494	323.848	566.142	534.443	273.398	100.604	116.473	78.8579	68.9427	52.0259	89.1922	49.9461	53.9979	47.1469	62.0849	62.8954	67.8789	39.5281	66.3635	36.4195	76.8183	82.8981	61.3883	85.5623	66.8296	62.9748	46.1969	47.3147	66.3794	57.8438	48.2353	38.0945	40.4731	36.1031	25.7646	26.5323	32.288	49.2932	30.4085	31.4242
281	445.314	6.64	529.419	498.981	429.385	590.318	514.106	319.536	348.51	331.425	332.102	477.329	437.908	323.051	114.766	167.153	80.2861	77.191	73.6809	115.203	65.6469	70.5642	66.9932	82.313	73.8568	82.2872	43.8701	60.6065	55.1839	83.6497	106.283	70.4518	101.246	71.63	72.7437	41.2892	46.8639	66.7492	74.8814	65.3391	32.5601	35.5049	44.356	32.6535	47.0346	39.6323	45.2905	41.6816	49.9899
225	298.216	6.65	2365.02	2215.9	1236.72	2552.02	2216.37	1610.59	2314.18	2216.17	1515.46	747.875	1343.73	1714.19	17587.6	16465.2	18206.6	22185	20344.4	17824.8	24186.6	19957.3	19132.5	20193.6	18219.1	16803.6	14051	11946.1	11417.5	12512.5	12425.9	11048.4	14924.4	14478.9	10160.8	13002.2	11359.9	9850.34	13587.1	13293.7	14298.1	13209.9	12356.5	12954.5	12849.1	12643.5	12058.7	13427.9	14643
271	401.287	6.65	487.605	300.577	776.768	471.128	320.575	514.673	578.155	534.661	616.61	820.923	397.601	519.349	162.644	223.285	131.413	131.564	90.5656	154.722	93.0775	98.1611	92.5737	116.585	98.2311	104.86	50.8425	76.965	73.74	112.366	161.153	74.6407	109.216	89.7771	88.538	59.1593	71.0784	90.2604	76.972	71.9143	48.0129	54.7271	65.4216	47.6575	43.9747	48.2854	45.9679	42.5845	49.1444
382	595.426	6.65	3.30276	6.04968	0.337936	2.33949	3.13222	0	4.28992	3.85441	2.95549	0.371297	2.91916	4.70747	272.787	234.153	266.946	218.148	172.348	284.937	215.269	161.377	168.164	315.545	150.999	169.754	196.836	154.704	115.941	170.434	158.505	136.621	223.523	197.432	123.078	177.909	146.662	135.234	196.65	171.039	204.037	178.575	179.77	176.53	181.893	170.524	149.177	194.882	214.23
267	357.262	6.66	322.836	342.428	560.312	363.871	340.5	290.491	307.812	305.111	326.012	502.929	449.438	318.381	158.208	242.587	139.617	135.206	90.1511	129.704	87.4478	94.8733	94.1152	116.591	101.858	100.493	49.7331	64.4563	68.6458	89.3428	123.479	69.4375	62.9422	78.3575	97.1504	76.9491	64.9467	70.9733	89.9856	71.2844	36.1739	50.7431	60.0268	28.3327	44.3773	50.7022	58.5117	40.4729	53.6999
108	279.231	6.71	2680.4	2489.29	1613.55	3725.92	2555.77	2104.85	1765.59	2926.33	2388.08	1683.01	2865.61	2746.81	559.065	542.308	431.323	264.437	433.472	486.489	500.116	392.33	405.614	282.334	458.701	487.596	1078.65	1178.24	1243.87	1124.92	992.572	1304.67	725.603	831.374	1160.7	1198.32	1197.34	1102.9	539.034	825.259	973.332	1119.02	1235.83	1137.52	1189.99	1259.45	1288.75	953.364	1297.09
120	354.18	6.72	382.977	309.222	698.175	530.165	427.51	576.739	563.987	587.556	535.129	852.748	649.269	511.167	385.26	585.826	439.96	394.928	243.628	404.619	237.429	261.866	311.569	357.427	259.15	208.644	431.582	572.766	549.535	513.463	777.905	624.385	569.071	457.63	618.741	562.233	665.659	467.999	658.067	608.039	449.78	537.043	545.342	421.898	479.29	618.817	964.853	538.003	481.981
262	345.175	6.72	349.022	380.433	571.708	435.754	364.837	495.684	532.025	382.064	652.129	824.247	620.983	579.105	296.794	435.787	314.886	282.652	217.98	336.423	213.246	228.66	227.902	305.15	218.833	185.048	405.548	636.244	618.188	549.886	813.158	691.202	525.079	550.019	659.415	599.973	649.324	568.455	555.434	564.178	507.244	520.72	577.674	464.063	462.039	522.466	733.765	565.435	475.146
25	359.279	6.73	4416.17	4293.48	4946.62	4167.17	3655.83	5804.76	5138.28	4318.49	6954.47	7763.69	6380.67	6261.33	3116.28	4658.57	3407.84	3131.42	3006.52	3471.14	2742.32	3031.4	2916.15	3232.42	2991.38	2637.38	3268.08	4699.99	4327.81	3928.43	6023.9	5208.19	3852.71	4308.84	5362.8	3940.28	5248.12	4600.95	4254.75	4631.16	4282.62	4405.81	4676.64	4376.7	4073.38	4178.81	5941.78	4430.71	4339.83
40	651.395	6.73	2655.19	2606.93	3113.41	2559.8	2152.26	3515.83	3031.02	2252.8	3929.69	4376.28	3782.43	3749.04	1974.26	2234.34	2102.5	1860.54	1829.08	2144.96	1685.84	1814.55	1581.39	1865.8	1781.02	1500.51	1801.38	2099.42	2478.71	1780.62	2526.67	2551.95	2023.76	2201.49	2680.84	2252.11	2685.77	2290.23	1990.08	2357.74	2096.62	2203.59	2390.99	2146.42	2245.95	2327.65	2843.37	2532.1	2156.78
45	673.377	6.73	1590.58	1547.99	2136.8	1777.9	1532.17	2235.53	2063.29	1832.58	2926.3	3507.29	2382.47	2398.73	1580.44	2458.72	1635.35	1482.2	1203.78	1606.61	1218.89	1298.72	1163.7	1481.44	1259.24	1041.72	1618.58	2511.75	2185.78	2105.09	3374.19	2783.14	2094.14	2134.58	2984.34	2240.84	2961.59	2433.97	2241.6	2428.55	1973.53	2234.2	2284.82	2034.92	2019.42	2060.17	3234.33	2269.36	2093.24
59	189.148	6.73	1308.38	1311.32	1445.07	1208.56	1005.05	1453.92	1369.28	1154.54	2021.19	2060.05	1890.26	1581.85	849.679	1143.56	916.223	972.412	737.702	935.797	684.885	762.238	876.113	1037.27	716.465	790.157	920.021	1286.49	1190.57	1106.42	1642.46	1345.38	1193.28	1387.7	1300.14	1139.91	1411.02	1187.19	1236.23	1232.55	1069.69	1152.7	1186.01	1267.68	1013.66	1382.98	1678.78	1303.99	1268.1
74	171.137	6.73	948.976	1139.77	1183.45	969.169	868.026	1300.29	1220.59	994.463	1520.3	1852.26	1691.83	1448.84	719.891	1022.6	816.564	719.047	642.07	838.66	604.619	670.409	760.715	930.358	659.067	698.856	809.033	1152.03	1029.8	972.412	1388.09	1231.83	1103.78	1180.44	1252.86	988.746	1307.44	1129.92	1037.21	1092.92	973.009	999.277	1056.64	883.906	888.804	1177.06	1434.7	1155.58	1217.75
102	293.123	6.73	794.695	720.529	964.629	747.376	662.888	997.047	917.863	739.004	1170.17	1365.3	1163.96	1042.95	425.669	771.318	632.583	566.877	474.964	636.935	446.738	504.469	570.613	561.36	463.994	441.485	620.557	804.408	781.741	691.966	1022.97	845.983	627.829	708.71	896.854	753.711	917.542	801.214	786.337	769.498	708.656	700.395	799.304	675.606	627.411	845.006	1140.36	648.067	842.286
115	341.268	6.73	674.327	529.82	810.88	667.634	478.439	843.306	780.301	641.474	1001.89	1264.26	996.505	997.98	363.92	656.321	529.394	452.055	414.992	520.274	400.012	427.12	492.982	331.318	428.9	362.894	549.379	721.792	690.75	639.037	901.255	813.22	424.574	626.773	804.428	481.623	818.601	667.854	486.39	682.463	582.25	671.374	704.479	607.841	594.805	619.944	579.882	569.885	569.745
133	670.369	6.73	319.902	329.846	300.732	356.406	430.584	441.346	430.036	235.957	507.035	669.805	444.338	382.1	233.914	520.904	387.023	244.64	329.058	272.649	231.867	340.025	235.18	241.47	247.327	159.176	339.217	346.918	336.18	507.765	762.387	620.834	473.702	386.984	510.459	341.202	393.246	569.198	361.429	364.127	397.294	311.42	446.184	374.33	423.62	439.187	398.159	594.209	282.341
134	505.337	6.73	395.854	376.794	470.03	545.585	340.819	513.21	481.112	375.907	597.125	898.713	576.486	660.487	268.78	348.176	401.506	247.151	299.802	300.756	286.146	314.522	297.726	248.43	309.338	221.038	263.196	601.645	358.385	311.097	825.824	407.708	294.381	323.693	372.953	337.329	416.483	485.62	320.448	343.779	393.182	293.953	444.349	292.616	392.915	318.754	402.115	613.501	286.204
130	319.224	6.75	680.909	546.604	665.911	848.039	775.798	650.109	516.806	682.22	678.111	684.112	676.344	796.521	292.002	217.671	147.39	178.182	176.7	178.797	132.101	186.608	147.094	183.56	156.48	137.276	299.176	491.564	465.387	483.708	330.411	437.941	277.71	301.328	352.007	578.34	424.631	421.985	341.453	314.946	255.954	301.243	280.182	280.117	246.2	275.904	678.467	500.747	584.555
460	557.457	6.75	1012.6	701.566	674.869	909.425	790.141	725.602	371.801	695.936	573.435	787.207	676.982	1157.67	69.5834	16.8077	21.8758	28.9387	58.6166	38.038	101.056	43.8333	41.196	24.1169	45.046	53.5043	120.991	80.1144	83.5875	84.1181	21.1208	94.7597	51.4452	63.3345	82.5937	125.486	64.0662	100.856	98.119	108.513	146.815	135.7	171.703	167.581	151.937	198.964	122.47	110.999	228.803
176	286.18	6.77	199.444	234.186	148.081	27.9685	51.0334	225.759	61.7678	70.468	55.3994	121.31	94.9617	238.128	947.103	1431.19	2005.07	2124.15	3094.14	3302.97	2796.77	3431.96	4291.45	2427.79	3038.71	3234.33	1047.52	979.994	1277.14	1126.81	1370.4	963.854	1132.91	1612.38	1149.46	1480.95	1118.55	1070.11	892.416	1321.18	1180.79	1423.99	1265.23	1403.76	1143.15	1233.67	1122.91	1155.64	1499.71
490	279.231	6.77	2372.27	2589.74	251.344	3382.85	2226	2074.15	1960.77	2632.29	2691.32	2043.46	3077.71	2493.38	815.039	542.308	604.578	499.872	607.545	711.7	774.082	571.176	578.892	542.217	632.562	677.895	770.731	844.201	885.988	770.577	520.372	954.053	504.727	584.875	832.013	844.674	841.845	804.547	1051.63	1234.44	1197.85	1508.21	1574.1	1486.76	1514.65	1577.72	1724.71	1471.85	1566.49
369	284.2	6.78	38.5171	47.5467	26.7337	49.6968	37.9457	33.0708	32.4029	44.7626	30.0428	40.1004	39.8275	43.1995	292.864	219.269	280.4	328.911	177.78	184.073	158.192	215.473	176.444	239.672	190.376	145.216	178.052	80.2568	58.4654	79.7042	59.4196	66.8216	90.4904	102.397	64.7489	118.137	61.9436	79.1058	234.013	46.5766	50.6648	52.1607	26.2822	42.2043	49.7987	28.4886	1.54922	72.4122	42.7687
404	400.306	6.79	3629.98	3410.93	1586.35	1751.53	3647.96	3326.02	2975.11	2900.58	3396.7	1847.66	3505.68	3787.45	280.793	189.087	251.233	205.806	154.827	353.168	183.396	185.904	212.594	285.768	171.317	206.335	0	0	0	5.03219	1.00293	7.93956	1.55767	0.965432	3.73921	1.1211	2.18242	2.11902	67.4853	88.087	95.5913	140.597	194.765	121.324	181.951	171.989	168.706	211.298	110.592
477	306.161	6.8	551.777	582.129	283.422	847.131	376.707	319.026	395.626	441.157	404.235	283.841	420.053	461.219	26.4301	22.3363	28.5225	29.6525	22.3971	36.2921	32.4715	25.4285	21.699	27.4345	25.2507	23.7903	30.3549	36.8139	29.3052	31.2382	17.7028	14.0127	16.0113	13.678	17.1856	12.2813	17.5895	21.9643	20.7071	30.5184	25.803	54.0091	32.1903	18.7875	37.0585	35.9934	20.2092	30.0647	20.4744
35	326.378	6.91	37127.2	28807.5	50126.7	29934.8	24672.6	27281.7	25736.4	22383.8	18861.8	29655.3	21455.8	15944.8	6208.33	6116.94	2979.7	3628.36	2847.83	4876.51	2924.94	3354.07	2490.77	2659.23	3345.85	3138.4	6725.7	9002.46	7979.93	10832.1	14499.5	9331.89	11996.9	9597.13	10726.4	8613.22	8686.35	10670.1	8770.59	7880.75	4874.44	5034.74	5610.1	5028.53	5358.45	5508.26	6505.17	5558.64	5647.21
185	314.211	6.92	57.1363	103.844	72.4219	43.9848	99.432	81.0028	65.7399	89.5935	29.5641	81.5343	85.4613	80.1097	973.128	1038.95	1393.23	1535.8	2039.54	1542.86	1914.78	2056.11	2307.78	1601.44	1896.54	2106.36	642.672	612.539	804.823	644.419	912.046	661.163	752.276	774.032	587.579	725.486	695.541	653.583	616.478	541.993	405.821	584.626	602.238	399.376	420.722	414.292	695.992	711.15	819.946
260	399.251	6.95	336.165	214.822	437.097	357.896	216.39	286.304	304.96	363.183	406.363	624.859	363.295	436.16	292.248	469.688	341.684	331.777	248.6	364.794	253.541	246.197	212.359	359.961	246.521	129.701	253.624	424.941	379.928	375.698	551.329	523.389	348.185	328.655	458.504	481.226	471.12	428.567	367.116	393.821	314.591	382.567	428.192	323.725	321.643	395.099	485.503	457.968	353.956
461	575.327	6.95	1402.21	3491.03	654.727	1609.84	1478.32	214.177	452.187	600.841	509.347	299.213	504.837	372.942	34.6836	18.455	14.8615	13.719	29.9751	21.9523	32.469	22.3098	20.6322	9.86242	23.9861	49.0373	41.6331	38.0339	34.9596	30.1558	26.1785	31.1888	21.47	28.4735	66.4947	51.1579	37.2182	55.6174	47.894	68.2781	55.6025	56.2841	59.3768	76.6223	53.5356	115.447	69.4767	62.4952	60.2354
450	635.435	6.98	370.003	377.122	360.973	271.408	269.777	414.678	459.383	301.9	477.56	376.281	296.585	419.37	99.9367	107.713	60.1587	66.0172	52.4688	89.8358	62.3497	63.6467	51.5498	70.8403	63.3684	94.3025	57.6371	85.0935	60.2376	96.8401	96.1206	80.1008	150.074	98.7764	93.9968	68.6874	57.7656	112.513	65.6381	49.8636	42.7204	42.6431	65.5942	43.476	38.1884	49.9183	53.2101	50.7396	45.2192
47	363.219	7.01	13751.6	12115.6	10196	15631.4	18690.2	16912.7	15606.1	19622	14655.1	12767.8	13435.5	14512	2273.84	1509.16	1465.04	855.536	1462.16	2138.78	1854.83	1152.2	1413.04	1477.49	1541.68	1550.9	1794.3	2686.17	2758.53	1471.82	1039.43	2240.08	1009.48	1368.43	2170.83	1561.87	2596.95	3308.64	1341.03	1838.43	1663.65	2552.91	2219.6	2079.1	3173.1	2497.21	2366.93	2790.42	1572.52
196	385.202	7.01	2116.76	1892.09	1706.07	2383.87	2764.21	2898.59	2904.38	3076.95	2376.45	2021.81	2239.07	2254.2	376.971	487.497	279.625	197.493	224.528	324.994	276.825	202.073	202.604	236.828	259.817	245.635	430.428	868.632	630.1	511.63	524.135	743.881	296.24	450.799	688.119	516.653	538.591	870.409	431.77	573.341	505.431	449.4	452.63	409.183	750.273	420.336	423.593	523.021	320.729
270	591.408	7.01	523.936	505.585	808.758	560.222	520.718	566.647	643.382	653.667	724.661	870.49	594.71	649.656	139.449	162.756	89.5479	95.8067	86.3081	132.857	86.9646	99.9548	85.8652	96.7474	91.4322	126.651	80.8752	100.544	94.0685	156.844	155.492	113.509	236.619	149.862	132.901	88.7672	86.6638	171.256	90.3472	90.8345	70.662	74.5434	62.857	66.0952	66.4606	61.7201	70.326	50.1228	64.5225
412	725.434	7.01	1827.21	1043.62	728.337	1387.72	2225.8	1495.55	1327.49	2201.36	1023.62	822.613	1057.91	1266.67	108.163	53.4008	64.9944	36.4827	81.1891	100.815	100.192	57.405	63.7337	56.4016	87.6566	100.416	79.0406	98.9952	126.713	41.463	42.4139	89.8249	48.3623	40.8253	84.8367	48.1418	123.246	191.508	39.9003	58.494	66.1279	100.886	102.051	100.046	180.649	96.2124	78.1228	118.289	54.9194
413	747.415	7.01	790.835	504.113	465.3	696.723	1053.03	741.901	702.034	928.286	609.341	465.472	401.245	653.658	127.361	72.1836	66.7849	45.9501	70.3771	99.1886	82.9149	49.3287	59.1074	58.9573	68.6187	83.7673	100.049	162.292	182.452	55.0007	51.2847	115.076	56.2656	65.3913	117.799	64.983	141.728	216.865	50.1271	82.9976	76.5149	157.78	114.658	113.802	200.974	101.62	128.275	168.407	82.3056
174	353.23	7.03	319.962	221.029	331.253	80.5168	54.5062	225.711	66.0124	105.367	498.725	338.694	247.766	359.619	255.56	302.338	307.504	266.621	457.825	299.736	363.002	354.096	226.08	299.481	223.078	172.866	193.592	236.708	333.191	238.759	315.581	331.441	339.826	398.057	401.547	237.45	373.072	285.976	536.876	427.223	354.309	397.905	542.7	308.702	455.961	343.603	512.754	342.167	361.897
192	295.226	7.03	1017.95	1002.4	349.736	2151.42	371.688	175.759	464.806	386.402	664.77	505.022	723.108	510.372	514.311	489.674	428.562	396.79	319.778	533.782	409.766	418.642	306.543	407.613	421.658	431.702	353.272	779.121	889.662	730.861	603.268	919.701	464.421	625.919	508.368	693.793	477.701	619.38	602.287	558.798	362.442	568.575	475.586	620.941	418.291	616.526	966.531	428.453	539.996
261	547.382	7.03	840.755	625.69	1191.57	901.822	864.274	735.184	806.503	774.224	824.585	1076.32	767.766	741.967	191.267	203.22	142.005	124.817	114.58	179.298	112.732	110.013	99.0587	127.25	126.619	147.919	95.074	142.415	117.101	159.772	192.307	131.396	229.46	166.268	168.452	95.0862	108.04	178.057	113.434	107.281	67.4365	82.0387	90.2889	68.2903	78.375	73.6007	81.9324	77.5834	88.1765
186	281.247	7.04	898.881	1690.25	558.895	1515.72	1102.67	503.901	566.611	596.792	540.2	405.77	397.763	577.343	283.489	135.023	101.502	107.065	96.7108	222.353	240.154	139.988	150.336	137.13	106.071	80.0648	324.2	278.452	271.351	250.299	212.012	332.005	203.272	197.392	340.227	343.768	321.643	328.537	460.151	477.443	263.66	342.681	521.011	294.908	328.354	475.164	385.758	431.825	364.592
67	340.227	7.05	120.72	164.106	91.4082	104.604	98.4245	142.937	164.943	99.8239	121.288	186.61	105.145	128.186	1076.93	1389.37	1450.82	1608.35	2571.67	1193.99	1989.76	2298.31	2084.12	1292.84	1867.39	1685.8	1251.29	833.308	1326.75	1423.84	1025.39	1247.58	1493.77	1881.01	1196.2	1469.52	1499.21	1154.9	731.729	433.932	1111	581.745	1013.59	865.137	1174.38	938.208	586.764	1142.6	852.498
388	324.232	7.05	1060.18	1137.54	540.582	1096.71	1058.41	643.784	891.284	1082.51	636.462	486.566	618.869	842.334	6677.23	6128.43	6683.24	8102.32	9634.87	6491.05	8791.28	9173.17	8133.36	7128.72	8081.82	7420.45	5820.21	4769.12	4517.14	5435.65	4907.99	4820.92	6366.09	6133.52	4568.65	5806.46	5090.91	4034.53	7040.64	7807.87	8224.49	7855.95	7729.68	8295.76	7608.96	7257.1	7263.69	7794.37	8104.31
255	503.356	7.06	910.246	683.113	1402.11	983.36	943.527	847.293	961.531	941.361	1008.29	1288.27	795.758	801.104	232.176	256.86	146.716	160.774	124.487	219.61	118.694	119.519	126.215	139.234	142.429	161.471	96.3058	153.264	108.655	193.296	216.835	138.758	243.915	172.421	166.403	106.249	96.0811	185.373	133.184	130.902	78.8289	74.709	91.5097	69.2478	88.573	76.3183	97.1357	64.6646	79.2316
259	336.253	7.06	345.117	477.683	1312.43	591.493	388.125	697.06	739.243	644.639	886.074	1525.57	751.172	704.382	149.142	256.763	105.75	81.3861	92.0034	129.585	54.1567	87.8089	46.8498	126.19	75.7508	74.7149	38.4265	69.376	30.8818	123.983	174.15	57.0868	27.3727	27.7406	65.7895	49.9772	45.2575	53.6611	104.74	87.0743	41.9342	39.7751	44.3796	27.5882	50.6277	43.5726	67.8692	37.1209	22.8833
351	373.294	7.08	53.3267	18.2553	72.6146	15.6455	50.0672	37.7869	104.491	67.0032	108.473	56.5608	77.6561	77.1313	241.324	335.912	284.242	293.575	154.422	334.492	283.341	168.263	157.913	290.821	146.161	283.663	306.614	357.412	377.407	340.207	430.255	468.456	328.829	441.444	445.074	335.327	425.668	406.808	351.828	388.719	393.078	359.273	491.209	428.538	380.939	459.016	458.855	350.643	421.357
227	326.378	7.09	0	4893.12	10249.7	4084.09	3374.67	6203.19	3408.46	4597.92	4984.29	6535.75	4658.23	4986.98	3370.96	1093.48	1096.87	407.077	1396.77	2536.7	551.075	0	1471.1	1457.06	581.626	240.131	4967.09	7364.82	6644.05	7660.38	11461	7720.22	8661.1	0	376.389	7078.09	7338.11	0	6823.78	6258.47	482.8	3602.92	185.471	3771.26	105.143	4271.96	5093.39	4231.71	4332.7
239	459.329	7.09	1231.53	877.719	1838.96	1310.72	1270.89	1119.18	1238.36	1466.02	1283.76	2021.59	1429.33	1361.9	325.527	390.017	245.802	216.551	179.593	300.225	178.44	196.691	169.722	228.506	207.398	137.989	131.017	165.13	161.864	243.108	274.961	182.395	296.551	199.656	234.377	152.871	144.549	231.4	162.079	175.191	108.53	117.514	134.076	102.818	105.946	103.302	119.832	115.765	122.925
445	437.348	7.09	213.701	297.994	357.209	246.616	327.136	385.308	435.604	254.934	468.066	442.883	301.522	382.943	84.4557	117.508	68.6003	70.077	52.8697	91.8663	54.9516	53.1208	46.5739	72.9226	59.1528	55.1856	29.8641	37.1714	41.5355	63.8414	81.0413	39.9061	66.0547	52.4702	63.3871	42.6603	36.3572	56.9346	30.4286	48.5046	23.449	28.4096	32.3866	32.8512	37.0413	32.6023	34.8751	17.608	29.128
288	312.232	7.1	32.1113	35.9858	13.092	111.306	97.7839	27.8283	72.4439	44.1118	39.4961	35.8491	39.6635	14.9165	726.088	620.381	661.966	1125.6	839.195	710.599	1045.81	783.603	934.447	977.559	763.182	617.177	364.537	520.938	448.319	563.166	464.59	406.269	370.312	329.664	445.145	368.357	490.626	363.208	467.207	395.917	375.538	350.007	305.795	359.993	326.4	300.863	254.318	420.256	457.753
232	415.303	7.11	1569.69	1503.38	2520.72	1787.77	1655.13	2068.85	2256.34	1898.14	2092.47	2924	2007.3	1851.31	311.489	383.088	390.061	233.363	272.255	469.342	166.765	302.334	165.779	226.484	178.746	198.49	171.483	263.922	197.952	373.761	429.209	260.199	357.021	257.501	302.352	205.345	226.167	295.467	262.871	247.501	172.289	191.248	192.94	158.017	166.611	169.301	208.734	185.136	174.967
268	393.321	7.11	395.834	403.781	722.834	529.563	439.524	530.028	577.708	559.377	648.792	876.458	551.559	569.583	142.194	196.229	123.195	128.407	89.1699	149.604	87.2654	96.4904	69.1199	100.768	90.3351	105.479	40.9577	67.08	50.5251	98.3277	99.754	51.0137	100.697	78.0278	80.1069	51.0468	61.1525	76.9405	78.5018	55.7283	38.9426	37.8686	47.751	41.0305	42.9233	40.5258	42.6512	33.9936	44.2685
275	285.17	7.11	225.499	165.269	516.304	198.285	338.594	236.727	235.463	215.016	596.258	737.634	519.42	419.814	211.729	350.382	218.258	246.809	125.666	225.979	125.039	132.891	117.781	209.431	153.184	120.866	145.805	231.688	202.691	206.304	302.824	291.567	167.045	166.47	238.547	270.666	264.235	212.571	268.308	178.817	188.111	191.312	215.818	129.598	162.637	149.002	238.296	166.167	134.747
96	385.295	7.14	582.571	496.091	513.081	492.774	411.453	834.472	764.995	416.772	762.751	827.37	748.918	977.493	409.109	737.78	455.615	451.632	643.36	529.773	573.395	654.58	746.15	424.766	622.866	541.981	419.926	513.874	575.828	505.461	634.073	694.544	506.3	603.978	962.838	542.012	661.053	799.818	510.487	750.966	789.992	703.905	873.847	801.48	783.194	586.175	682.902	495.218	588.294
110	699.393	7.14	411.88	341.386	440.545	373.093	305.346	517.323	464.193	237.657	592.766	713.774	597.282	719.676	402.051	757.241	571.791	421.591	534.936	459.892	464.514	531.101	571.148	432.016	498.154	467.153	398.142	715.174	715.696	498.054	701.103	807.816	486.606	594.799	869.691	500.58	872.705	767.855	513.645	728.764	682.316	491.12	742.392	674.732	637.521	547.091	621.842	511.182	528.398
154	677.411	7.14	451.111	394.578	434.995	366.798	309.591	511.26	436.15	224.823	561.611	595.142	536.25	540.174	345.274	736.331	362.526	352.478	485.162	381.587	428.052	469.009	357.112	333.32	447.338	314.085	309.101	631.234	409.08	555.531	734.04	783.193	329.249	419.706	772.205	590.913	730.4	680.511	604.167	377.9	371.608	367.307	432.421	419.693	355.462	409.087	481.856	340.239	393.888
214	197.153	7.14	205.589	179.325	323.108	143.298	250.793	219.057	172.199	112.144	253.992	255.535	458.424	238.556	238.573	306.031	262.785	239.62	194.084	211.464	162.519	171.028	168.425	242.866	250.635	144.057	256.405	335.679	341.405	279.716	319.518	374.876	286.733	363.781	398.367	274.47	427.508	338.305	277.803	361.927	385.332	323.444	436.961	260.981	348.721	357.51	436.145	354.826	375.832
234	371.276	7.14	1357.98	1286.63	2190.66	1538.56	1468.59	1539.19	1721.72	1669.31	1940.32	2382.7	1677.25	1589.2	501.102	486.994	276.825	303.215	209.716	326.477	183.616	197.008	179.804	288.595	200.478	231.759	189.513	266.912	264.088	401.973	486.188	317.726	344.699	290.322	356.684	257.317	253.914	347.25	329.047	309.615	187.507	211.961	218.376	177.666	192.46	183.184	247.222	200.48	203.788
256	349.294	7.14	473.415	440.644	1104.08	592.876	519.632	646.842	689.93	665.327	783.896	1387.32	660.469	661.87	216.881	318.843	184.486	185.267	133.194	221.694	122.832	144.739	115.625	201.496	131.299	153.358	64.2392	100.094	83.0817	134.724	144.551	83.6445	116.898	84.8365	114.235	79.0114	87.1531	124.843	92.0817	112.963	53.0813	65.2919	71.4922	55.569	48.9297	70.4912	71.7024	63.3312	58.2853
83	316.226	7.15	153.893	159.467	140.026	129.759	127.45	150.597	154.428	127.96	148.995	119.099	121.429	173.602	2007.29	2159.2	2479.84	2594.97	2786.41	1950.71	2732.08	2560.65	2571.49	2432.84	2376.7	2319.98	1692.65	1621.78	1900.26	1530.89	998.503	1587.25	1669.47	1833.12	1447.11	1685.93	1636.36	1511.35	634.974	318.577	877.131	489.131	717.319	656.346	949.861	815.076	448.053	1164.43	706.542
277	305.268	7.15	362.987	338.835	568.8	407.079	387.16	425.814	486.283	414.041	589.643	718.486	505.224	439.61	200.377	298.094	197.782	178.551	142.065	219.267	121.14	133.399	117.815	194.106	152.219	141.153	66.6113	103.904	98.8013	132.228	175.581	103.967	101.791	89.2736	134.377	109.875	104.544	127.157	106.402	125.568	70.47	97.6626	92.9794	72.276	85.211	91.3496	103.347	85.9394	84.1492
266	683.436	7.16	704.252	612.934	1092.21	745.722	654.384	721.86	649.672	739.208	821.814	938.215	753.688	595.116	105.55	107.015	33.8028	41.5852	22.7176	29.2543	21.1416	25.5967	25.9915	31.411	22.549	19.9322	3.75429	6.87412	12.131	59.4771	94.9252	8.48702	9.02954	5.29816	16.116	9.13651	9.54994	15.2558	66.1738	41.3419	10.4331	8.8096	17.1721	2.75129	8.53012	10.5936	5.50644	19.9913	10.745
452	727.461	7.16	331.214	338.692	597.431	440.493	447.06	426.105	456.028	381.514	452.594	623.574	664.486	367.033	52.6003	63.0656	25.8926	19.6448	18.5724	27.8413	18.4523	15.2783	19.2765	25.9004	20.8753	15.1343	6.82093	8.49283	3.88291	41.5801	52.9129	5.35659	4.39391	3.38304	6.26655	9.96989	4.43839	0.948807	33.3221	31.8109	4.69589	2.95018	2.31285	5.12743	7.74938	8.555	6.53363	4.83833	1.97607
236	298.216	7.21	1138.92	1081.7	508.138	830.156	840.484	852.775	804.49	788.385	724.593	452.163	764.462	784.076	368.659	4275	4574.21	460.844	6038.66	246.179	5998.86	5907.62	374.946	339.238	5129.33	4581.03	3558.91	2779.47	3442.85	3045.85	2515	2591.68	3730.17	3961.46	2920.18	3170.1	2724.74	2780.23	3465.41	3551.15	4048.96	3864.2	3916.35	3896.28	3911.36	3916.53	3734.12	3953.92	4171.88
247	639.408	7.22	1038.28	1020.91	1790.92	1210.36	1091.48	1215.96	1412.51	1277.17	1478.98	1671.91	1098.31	1216.31	142.218	159.506	61.454	61.08	43.6866	69.9889	39.5284	37.6346	35.1105	51.9096	37.2674	37.4672	12.9304	18.0019	22.5484	103.217	138.055	9.73411	14.3622	15.4705	21.7366	20.0372	27.3852	18.326	88.9898	73.9051	9.94517	5.76111	3.0988	8.1852	12.6511	17.2287	8.67595	13.9637	12.2447
19	300.231	7.23	1619.09	1224.42	622.392	1460.3	1090.36	1004.51	1139.83	1416.59	918.879	538.328	929.897	1226.49	5967.98	5624.77	6626.41	7346.53	7811.03	7038.58	8082.15	7889.27	7548.15	6622.68	7172.21	6578.52	5152.48	4293.22	4482.02	4094.92	3985.65	4087.91	5070.53	5276.25	4008.28	4298.84	4322.48	3927.1	5190.18	5611.19	6659.02	5619.97	6167.59	6305.58	5871.21	5651.31	5496.87	5490.12	6212.01
129	189.148	7.23	1480.38	1473.32	1250.25	734.724	1093.47	660.328	737.655	825.44	1572.09	1801.24	2215.31	2028.86	288.294	1300.12	308.911	292.063	1109.71	327.27	996.347	1573.64	969.882	276.874	1082.04	266.16	1197.44	1355.61	386.978	1353.22	1631.7	1652.67	1241.88	1422.45	1631.32	1337.41	1665.08	1435.11	375.174	366.468	1330.47	340.689	1497.23	1388.39	1308.32	1308.71	1536.78	341.08	366.083
453	617.427	7.23	254.811	238.782	472.435	218.212	208.916	339.937	381.334	547.896	686.655	584.489	597.372	247.437	41.8246	49.3031	25.161	16.2935	15.6113	15.53	11.6632	14.026	11.0217	15.7412	14.1763	10.013	2.58674	2.68638	7.89993	27.8219	36.9776	12.4344	1.38904	3.20639	7.0342	3.28714	2.25011	3.57915	23.7687	12.3426	2.02128	6.77395	3.04923	3.24494	1.21159	5.67798	5.71712	2.60864	1.2453
184	522.363	7.25	120.871	253.665	147.529	94.5097	201.052	335.046	1272.66	552.992	234.064	239.036	165.861	204.287	299.518	370.54	293.421	337.686	162.862	357.761	148.814	155.542	146.716	333.637	159.279	517.101	242.889	547.784	544.283	474.716	599.426	342.636	266.692	304.242	334.536	544.214	364.566	784.123	444.367	466.081	260.616	479.48	304.874	250.415	266.839	279.571	641.672	525.745	444.204
241	595.382	7.25	1237	1212.45	2110.04	1540.62	1307.79	1437.54	1755.16	1707.5	1658.08	2579.54	1506.4	1583.73	167.149	234.332	90.0372	75.8339	62.836	87.6769	49.2857	58.8712	53.975	83.8784	58.0342	65.9801	27.0459	40.6977	46.1764	136.572	185.562	45.1887	40.2444	27.6346	39.4994	36.3667	39.6661	44.7846	106.893	103.12	23.5234	23.3769	21.2613	16.966	16.4701	21.8423	29.5422	19.4434	18.3666
30	527.319	7.26	2417.11	2364.61	2590.34	1471.08	1523.23	3179.03	2157.81	1576.78	3602.29	3873.47	3484.06	3924.74	2097.06	2632.33	2166.08	2181.07	2088.01	2385.05	1983.18	2098.21	2072.15	2154.89	2009.67	1882.63	2563.14	2818.48	3251.13	2975.4	3376.41	3501.83	2848.77	3259.47	3737.05	3165.93	3911.14	3132.09	2490.31	2544.22	2937.11	2633.55	3318.46	2856.4	2898.83	3188.93	3561.96	2831.29	2901.11
70	189.148	7.26	1091.42	1447.41	987.226	205.737	835.097	1743.02	685.203	585.408	1961.62	1189.47	2610.56	1402.74	804.455	1008.78	574.706	865.565	1316.47	921.445	1231.11	1487.86	1291.45	851.573	1428.36	699.284	1289.11	1099.11	837.118	1069.68	1358.03	1911.91	1412.57	1596.21	1820.06	1034.29	1887.05	1667.27	921.159	1031.92	1656.14	1040.17	1658.5	1762.14	1606.54	1757.46	2064.07	918.365	1027.05
148	341.268	7.26	658.197	498.052	757.081	294.973	324.647	801.063	393.985	375.553	679.699	1045.12	729.214	958.125	343.648	414.34	339.176	489.136	487.035	356.894	333.778	357.392	446.019	448.009	443.989	409.951	410.935	483.652	485.282	453.32	942.57	535.921	431.168	495.231	571.566	469.003	596.88	470.507	659.942	412.442	405.467	593.193	489.061	433.481	449.923	455.755	680.179	376.62	420.111
149	505.337	7.26	642.906	472.832	695.295	325.154	259.601	634.493	448.174	229.132	749.189	1061.34	733.329	959.984	445.959	436.254	335.553	489.442	438.193	376.118	344.672	376.407	449.076	486.467	462.097	423.487	317.672	399.799	450.229	396.693	875.652	531.323	386.188	468.008	504.824	435.524	510.616	617.843	591.119	395.354	379.62	519.089	453.033	412.411	388.958	437.33	469.055	370.001	386.661
22	359.279	7.27	5581.55	5481.65	6225.81	3262.01	3620.08	7741.93	4570.81	3397.87	8195.99	9435.01	7863.62	8864.67	3964.82	5141.52	4147.87	4461.07	4537.29	4615.12	4014.33	4475.07	4268.41	4269.6	4314.64	3975.64	4246.67	4424.71	5159.09	5086.48	6146.22	5818.13	4815.85	5615.56	6168.57	5073.99	6183.14	5174.47	3933.84	4138.74	4955.4	4784.6	5766.78	4987.99	4980.14	5246.2	5796.36	4578.85	5023.2
80	171.137	7.27	877.389	687.697	1051.82	472.971	481.456	1117.1	657.505	552.198	1001.84	1481.4	1376.05	1405.3	679.568	640.706	502.777	746.776	691.54	756.6	807.835	850.373	660.608	715.427	686.619	645.094	602.749	975.815	812.145	927.523	1240.96	1177.21	873.49	968.499	1238.29	983.028	1246.92	950.1	807.754	854.34	863.936	900.149	968.725	816.974	861.497	919.67	1115.97	815.264	914.758
175	1031.65	7.27	335.487	335.972	268.907	156.373	143.273	446.279	217.025	161.959	437.51	344.035	478.619	603.465	253.302	345.62	275.384	290.899	290.948	288.407	258.716	273.687	356.576	267.937	267.736	308.255	255.471	464.83	352.88	338.115	620.105	398.859	309.022	369.103	445.411	332.711	437.916	356.384	393.706	440.48	311.501	501.88	359.114	326.122	343.016	335.805	589.819	288.295	305.96
240	551.356	7.28	1159.2	1216.28	1972.74	1366.1	1316.31	1298.64	1680.64	1430.14	1641.32	2195.83	1385.68	1347.91	180.406	227.464	82.5863	82.9955	57.8312	95.0866	52.1529	53.5312	49.8836	87.7396	60.5766	63.209	24.0446	41.7348	18.379	137.651	152.346	23.0121	28.0669	19.8932	45.141	36.5415	46.7715	56.4589	90.0581	79.267	26.4685	19.1389	20.5288	8.85502	14.6499	22.3105	29.5451	19.0653	16.2812
151	297.242	7.31	4342.75	10184.4	3919.46	7835.43	5942.42	3018.3	2882.91	4105	2784.76	2321.62	2997.15	3825.21	517.209	651.636	503.584	371.704	530.863	647.013	673.272	572.806	444.454	434.201	577.374	535.785	597.941	556.191	604.697	509.402	575.571	907.928	748.885	816.22	785.098	341.097	719.097	512.246	511.8	827.964	777.836	970.892	1225.63	1167.4	1087.67	1096.48	1159.52	1104.24	999.936
212	279.231	7.31	1610.88	2440.95	1156.84	2774.26	1848.74	1149.37	1197.5	1698.09	1155.51	877.237	1264.02	1312.06	170.352	178.339	132.467	151.186	301.606	183.603	189.794	304.748	262.965	152.581	168.633	327.782	326.477	328.462	294.889	311.002	520.664	396.648	268.364	242.005	350.324	386.231	387.801	331.098	331.802	431.053	395.788	396.551	379.774	272.237	382.579	401.141	501.591	534.666	461.59
258	507.33	7.31	921.512	871.281	1596.79	1059.2	949.29	902.37	1192.4	1131.79	1067.06	1730.97	935.466	1000.32	143.805	217.223	93.6457	68.0425	43.5997	86.7566	40.3803	38.7216	39.8468	73.9848	51.2228	67.8776	20.2114	32.532	27.6566	116.345	141.264	17.5374	20.1392	15.7859	40.7034	33.4837	42.6486	55.3093	68.4553	69.5381	9.50614	22.9805	17.1348	7.05175	10.2841	4.04463	13.4426	9.38006	29.7147
215	319.224	7.32	1663.71	3207.15	1091.07	2554.43	1995.83	812.238	789.942	1289.44	741.731	751.658	854.063	912.071	393.094	217.643	271.716	299.896	306.45	230.019	142.321	299.952	274.01	201.763	322.503	297.622	302.295	360.729	351.978	539.226	509.113	366.712	405.909	493.266	379.138	332.909	405.456	254.28	332.035	444.263	346.202	475.452	792.359	566.504	655.023	257.29	802.421	818.604	458.869
390	524.371	7.32	217.849	107.663	101.254	59.3457	62.8981	63.1081	947.8	883.302	579.178	135.005	327.948	99.2833	467.213	190.391	199.004	118.903	68.8007	53.268	40.0831	25.6175	23.3987	30.3724	24.3053	1188.71	546.638	1176.28	1062.3	889.31	497.553	717.791	552.702	775.975	1153.84	845.121	707.109	1741.5	564.464	485.446	170.953	195.751	248.234	263.085	98.8269	215.587	110.365	229.639	451.089
272	463.303	7.34	563.675	551.73	1099.86	651.518	596.678	648.84	759.784	564.8	757.599	1240.97	694.121	556.096	137.815	175.215	82.0114	64.1887	45.3967	74.7663	43.3403	36.2338	45.5585	68.9735	45.0877	53.2039	22.8275	41.4593	33.5132	95.8978	101.646	30.2738	24.9401	27.38	37.7932	29.272	44.5017	71.0386	77.0176	64.2013	13.1027	17.4781	9.43948	17.9137	19.4107	23.9166	25.3318	19.3348	22.2538
408	666.434	7.38	369.696	271.561	52.6111	84.4591	52.7413	75.2463	720.901	582.815	551.941	136.61	136.125	124.499	154.866	48.3109	30.7942	31.7515	17.2702	17.5905	19.1407	7.26463	2.14342	12.5962	5.00472	185.409	168.475	317.907	316.976	281.537	143.083	232.928	220.184	281.351	375.353	347.414	167.675	460.198	113.89	89.2342	40.3433	45.1546	63.7549	58.0847	21.6536	42.3595	22.1248	41.5815	90.2274
17	324.232	7.39	62.9186	38.7833	41.4098	69.3433	76.695	51.7278	73.3887	49.2578	27.6296	33.4415	25.4789	42.788	454.866	354.336	501.156	612.48	544.388	502.078	610.111	516.51	513.552	535.463	502.48	370.913	414.851	393.528	432.644	368.838	348.541	418.777	438.93	490.67	345.091	396.886	400.404	350.621	6568.52	7129.62	7475.9	7186.72	7489.02	7997.9	6889.37	7047.92	6784.41	7336.22	7341.67
283	342.242	7.39	19.8096	33.6513	45.2366	35.6324	68.2881	56.1366	38.1349	33.2202	28.3823	38.5227	37.6364	36.8282	692.408	718.395	786.006	1066.3	1088.44	719.431	1013.28	973.206	979.802	870.126	752.274	770.182	598.653	686.517	480.139	418.078	751.545	698.034	723.861	752.661	641.365	628.901	770.383	327.453	435.659	230.547	399.264	362.645	375.97	330.169	510.846	457.844	328.885	515.969	392.027
37	387.31	7.45	2127.68	1959.66	1984.93	2071.89	1558.58	2831.14	2558.93	1945.98	2978.86	3625.34	2981.16	3014.51	1907.27	2496.38	2109.45	2077.78	1964.74	2329.93	1762.07	1940.61	2112.77	2000.74	1896.27	1703.62	1911.42	2190.38	2586.27	2283.5	2735.96	2937.92	2235.29	2554.42	3098.7	2448.94	3189.06	2671.67	2109.57	2084.96	2361.8	2054.62	2691.32	2407.55	2579.95	2636.13	3139.65	2310.15	2559.15
71	701.408	7.45	835.679	715.312	941.672	793.6	685.059	1213.33	1097.39	796.796	1179.66	1352.97	1169.13	1250.28	736.715	1055.63	951.971	948.282	784.741	1013.12	748.437	794.148	769.277	915.316	790.189	680.159	926.489	1044.06	1265.04	960.236	1418.85	1224.11	1123.87	1179.75	1186.65	1052.18	1349.25	1078.24	1021.34	1020.87	934.92	993.106	1241.78	1101.47	907.836	1239.3	1595.77	1193.14	1204.9
88	679.426	7.45	874.18	740.702	919.422	758.613	651.725	974.343	887.553	564.699	1084.76	1213.02	1066.02	1301.14	691.339	915.131	729.228	900.678	820.313	959.662	749.066	825.361	780.845	846.281	780.601	610.848	467.039	867.504	861.453	781.364	1055.99	983.07	700.732	825.963	913.306	574.184	964.281	838.025	805.416	814.839	755.681	764.011	866.566	910.281	731.025	992.295	1210.06	736.642	800.067
187	369.3	7.45	230.824	364.702	231.088	203.62	154.667	461	432.188	343.789	268.764	644.942	299.655	587.727	321.524	415.383	372.982	338.566	181.291	393.923	166.355	196.458	256.614	354.549	184.055	162.169	383.537	485.968	534.198	425.303	588.585	524.739	265.207	461.734	584.134	439.375	564.027	498.119	451.872	450.873	258.406	448.854	292.674	252.04	445.664	255.997	601.176	469.879	484.97
379	293.123	7.45	371.373	282.137	334.731	191.779	128.86	440.234	165.403	301.613	230.008	236.998	236.814	451.134	300.43	400.054	328.057	327.276	160.116	378.229	153.721	174.207	236.582	346.644	168.226	221.363	303.466	389.511	409.448	389.991	524.665	442.374	386.073	400.903	459.348	373.885	463.931	405.787	401.11	353.053	367.557	368.697	428.964	386.179	368.623	424.137	495.056	371.603	402.979
63	326.247	7.48	0	0	0	0	0	0	0	0	0	0	0	0	2113.3	1534.3	1962.45	2705.92	2852.78	2388.44	2969.73	2676.72	2655.72	2228.08	2162.37	1855.37	1764.83	1373.68	1065.97	1100.17	591.587	917.741	1300.23	1485.11	811.903	1495.89	975.515	785.351	1429.9	1381.74	1760.02	1414.68	1208.21	1834.94	1470.76	1514.22	963.58	1729.86	1738.5
296	291.155	7.48	1119.64	858.929	323.769	745.7	1081.65	608.736	615.715	1073.42	504.717	504.664	604.88	843.154	140.745	181.852	112.871	148.525	152.967	153.297	155.697	163.215	150.988	173.348	167.55	262.077	127.735	166.196	98.4903	156.154	193.721	144.249	195.1	208.554	161.211	119.411	151.615	112.432	85.1474	108.276	104.156	127.866	115.509	131.987	87.1492	106.747	114.182	90.7818	101.315
471	555.286	7.58	851.034	529.317	227.12	576.476	605.167	417.898	399.994	567.705	507.089	201.467	295.874	466.905	72.0257	85.2155	53.267	71.8878	67.6043	76.1318	72.1566	67.2798	64.204	77.4618	60.337	99.1394	55.9692	49.727	48.0431	55.6056	71.7699	54.7052	74.6589	76.3885	43.5371	54.9204	53.8408	43.6973	42.4385	52.7868	36.8696	63.0054	54.2334	64.9709	60.8739	41.4506	36.8301	42.3819	47.8958
295	308.174	7.62	272.71	235.625	36.6408	145.767	164.189	158.978	168.804	190.83	116.467	51.6793	66.708	121.133	116.778	69.0645	69.4077	45.1183	64.0942	83.2496	79.8074	65.9264	80.3275	94.5048	69.0508	64.5384	34.2237	65.5758	42.6795	60.2991	121.457	79.016	85.8065	123.963	49.0722	78.2422	82.7933	85.9305	50.5082	77.9917	48.7647	60.073	85.4796	75.8148	61.5449	80.534	70.6511	83.1663	67.7753
179	377.235	7.66	1685.78	1685.35	1354.79	2222.52	2252.01	1912.44	2390.9	2420.29	2045.45	1373.82	2063.55	1556.45	235.842	218.509	228.647	184.635	234.319	345.797	263.472	198.105	148.649	165.993	243.562	182.125	208.398	357.339	505.737	211.409	192.875	408.767	192.126	223.238	357.792	223.69	334.745	423.252	321.268	347.594	295.546	415.314	399.026	581.884	527.975	521.514	488.204	373.335	315.621
180	399.217	7.66	913.621	831.568	777.023	1026.46	1148.04	757.054	1016.79	939.497	744.061	698.97	971.813	740.619	171.345	124.585	176.769	128.351	143.315	231.853	166.055	124.088	149.146	106.212	140.359	157.573	192.143	364.255	461.785	183.526	181.846	318.901	164.023	184.602	287.069	221.306	254.668	326.02	293.523	337.037	303.906	355.262	531.552	434.18	370.239	414.39	392.631	337.437	264.73
124	553.335	7.72	198.63	285.514	280.384	122.841	150.881	419.801	231.675	133.08	415.612	413.909	403.609	492.564	345.171	444.641	350.271	424.74	624.276	413.333	541.521	587.751	400.54	407.623	558.129	368.046	414.812	490.314	488.587	570.591	675.969	644.434	679.828	791.306	632.942	540.554	684.37	535.341	407.638	390.484	462.575	509.711	767.82	756.375	669.761	787.47	607.028	452.452	546.289
158	385.295	7.72	348.162	317.159	404.227	212.708	215.361	451.293	509.807	305.659	485.718	491.436	493.9	601.902	321.308	677.215	313.573	415.21	622.604	420.884	556.328	638.437	444.779	405.452	584.448	391.756	363.989	407.659	786.479	432.264	551.976	545.105	632.874	742.236	571.767	438.017	530.029	461.149	602.135	345.947	368.424	437.953	718.248	649.42	467.28	474.134	511.55	368.81	448.422
211	341.268	7.76	164.846	91.297	140.972	91.6652	65.7306	193.983	78.7397	73.6159	115.609	184.636	114.847	207.869	189.438	285.561	265.718	296.263	199.861	327.76	172.203	197.826	188.854	268.998	189.8	249.035	225.586	319.73	419.838	263.078	367.797	411.236	328.389	429.432	476.267	298.785	434.438	424.376	307.092	324.977	366.21	327.259	438.242	261.535	379.499	259.091	442.059	350.721	388.838
160	352.263	7.77	68.0219	62.4674	88.4448	48.5524	53.7385	42.6315	31.8309	39.6108	49.8229	36.9006	49.2686	60.5854	355.558	355.207	357.452	501.06	618.237	597.934	558.401	560.068	595.75	472.926	585.122	571.57	393.28	383.38	589.798	393.519	475.678	385.908	411.1	413.888	368.26	448.644	583.334	329.522	482.579	320.711	327.684	266.847	454.972	506.188	466.485	449.446	433.822	339.45	343.33
169	189.148	7.78	349.021	253.144	206.513	123.464	224.588	339.215	222.846	156.138	337.472	314.416	353.252	327.142	212.803	547.743	277.899	626.598	736.3	684.812	566.153	635.815	615.312	545.871	656.749	516.862	389.59	398.098	655.219	462.782	676.429	809.243	779.533	722.024	778.109	544.721	1155.99	695.911	748.055	755.022	807.243	499.63	885.914	861.27	779.573	834.313	603.759	603.616	693.73
482	293.247	7.79	586.393	625.705	591.519	1382.85	531.208	587.064	243.252	682.12	512.806	712.413	531.617	578.781	79.4852	70.3906	75.1409	49.6357	70.3668	112.633	91.0241	47.3057	65.338	54.0507	80.7346	93.2472	90.4328	157.481	243.436	123.252	125.476	204.626	65.8131	99.4705	174.124	100.848	115.002	146.796	115.057	132.473	142.955	165.301	165.118	181.037	247.057	154.432	167.955	194.378	176.672
164	739.533	7.8	237.159	130.251	59.9271	97.2803	91.8626	133.371	53.4742	43.7404	102.904	138.438	109.308	177.727	260.549	498.041	319.086	387.716	657.568	481.592	466.812	570.448	828.264	358.21	585.095	702.936	274.69	473.25	758.331	393.116	562.645	826.473	468.023	829.491	877.381	447.951	799.593	763.256	394.954	506.037	636.329	551.82	685.978	799.809	590.277	691.311	512.424	474.333	619.922
42	381.261	7.81	667.186	798.03	535.203	270.05	408.069	859.794	309.497	279.341	704.247	653.72	672.471	653.385	960.225	1455.91	1254.39	1358.92	1667.35	1414.77	1304.76	1587.07	1415.28	1206.39	1609.2	1251.38	1269.48	1832.06	2100.27	1387.47	1463.07	2140.97	1628.22	2097.48	2373.93	1481.17	2150.04	1999.93	1549.52	1752.82	2028.23	1556.92	2078.3	2294.54	1765.1	2316.07	2250.29	1814.96	2142.33
64	359.279	7.81	502.3	478.125	296.248	206.343	324.472	626.421	281.687	240.381	613.245	612.558	606.048	574.626	532.904	1177.55	698.057	1073.86	1525.65	912.037	1174.93	1435.5	1350.82	1009.81	1438.61	1125.63	658.245	863.406	1542.97	1024	1098.92	1730.61	1207.36	1539.51	1836.29	1038.68	1655.89	1612.2	730.421	1181.78	1486.46	1226.11	1644.15	1595.84	1415.27	1553.7	1730.48	1451.28	1671.99
208	717.551	7.81	61.8341	31.4942	16.6058	9.62837	27.1235	47.3043	15.3648	15.1077	35.6265	47.2705	51.2248	40.4628	80.4081	184.13	118.56	189.9	235.899	259.625	162.747	210.438	343.894	199.677	217.637	273.374	84.9817	114.278	217.743	114.44	159.446	273.361	182.166	288.348	288.761	146.442	235.532	286.238	108.604	122.641	230.655	168.319	302.749	278.836	241.098	285.659	239.683	185.107	330.151
204	171.137	7.83	257.715	170.25	159.172	118.826	84.6013	209.403	127.978	98.621	203.249	176.841	350.076	222.709	341.438	488.966	247.89	256.952	291.848	285.295	244.432	293.058	306.176	240.462	376.223	267.955	424.125	562.755	752.177	514.889	626.12	786.492	325.033	736.226	501.219	525.197	821.294	744.591	471.855	462.602	627.373	524.288	410.3	405.712	604.764	389.913	429.859	317.768	387.482
475	414.325	7.84	549.678	453.626	283.149	278.8	435.08	565.718	500.102	538.614	654.212	354.165	645.534	698.424	23.9479	31.0776	28.2928	18.992	10.6344	29.9857	35.1925	50.9716	56.2064	25.9592	29.4402	49.1501	5.01581	15.9758	14.5814	20.8977	11.0929	20.308	27.1361	8.59335	26.4859	8.56047	13.4061	25.2791	22.0707	10.6193	45.8635	49.3202	28.1872	37.0336	40.6807	36.1916	26.2607	33.5893	63.2327
114	280.264	7.86	25.3278	55.5899	71.1975	42.5194	37.6752	53.3218	34.1342	48.6574	51.1357	42.0257	35.597	43.8016	294.492	369.728	566.113	256.925	520.154	485.204	428.075	529.69	396.532	319.392	523.853	484.793	717.941	547.836	570.949	462.977	744.185	730.753	409.489	557.763	702.36	538.909	626.786	603.211	422.483	548.537	654.865	623.511	919.59	1008.13	704.804	710.29	737.316	517.93	622.138
168	401.266	7.92	6.19438	2.60727	3.56853	30.64	16.479	1.17768	17.6583	18.3165	1.80397	7.72957	5.37299	2.79291	266.504	478.456	321.891	330.98	448.624	540.777	392.624	425.953	436.436	421.682	453.458	656.555	367.391	540.261	760.69	571.416	589.083	1003.03	399.129	489.472	895.799	765.847	948.084	919.183	431.107	534.11	409.886	678.161	501.337	574.636	500.106	490.906	540.393	515.06	605.455
201	379.284	7.94	14.918	6.43435	3.65387	68.1801	20.9056	2.16592	15.2081	38.9881	4.45248	4.19779	5.77089	8.71818	316.226	466.358	354.972	351.092	561.162	566.288	399.525	415.715	412.268	408.099	549.174	606.805	379.637	666.338	703.548	541.777	564.933	898.902	343.291	645.763	975.423	705.979	925.18	908.642	480.988	567.852	647.527	653.649	445.147	493.115	440.18	454.015	497.438	419.873	509.436
167	337.273	7.96	3.80142	2.33144	1.09953	39.8624	7.36978	0.156434	13.5356	8.44264	3.56097	1.54202	0.222363	1.08584	340.096	784.654	349.848	416.582	944.834	530.625	825.791	911.3	514.098	451.784	894.724	1027.19	557.396	553.522	718.835	574.722	535.371	517.604	574.482	713.428	578.526	748.01	620.948	603.46	466.845	555.656	434.803	448.385	727.792	537.983	404.86	474.886	500.635	402.385	544.702
28	377.266	7.97	21.9839	9.35916	3.69302	113.024	42.1309	5.38697	9.85468	42.5608	1.22526	4.19393	0.875967	6.34105	1936.63	2805.08	2318.18	2242.27	3206.95	3129.55	2712.36	2685.03	3306.93	2427.98	2947.96	3589.24	2706.15	2069.59	3464.36	2880.02	2109.4	4001.51	2571.57	3585.08	4010.29	3754.64	4340.31	3812.8	1828.2	1970.85	3170.67	3049.91	3460.34	3381.9	2993.8	3110.86	3282.23	3800.08	4323.45
173	326.305	8	7.04149	5.42351	0	33.2098	12.3597	0.987309	0	8.08028	0	0	4.01721	0	254.355	372.081	298.765	193.234	282.888	332.789	201.243	226.407	264.482	229.113	347.334	268.882	350.186	409.152	455.185	382.44	319.07	371.965	361.245	404.841	498.437	351.869	454.23	301.313	347.807	406.116	409.023	411.846	389.061	415.866	469.798	404.043	405.429	349.007	362.665
219	467.298	8.01	296.305	236.156	217.762	142.636	161.961	253.242	132.79	92.3205	378.513	147.165	345.661	210.202	331.974	321.545	307.265	443.951	915.982	363.778	658.64	551.013	409.211	324.054	418.852	185.145	157.498	215.21	233.902	323.138	356.61	267.417	422.861	604.945	376.441	218.17	426.662	271.148	403.281	373.679	557.015	359.803	536.042	457.022	463.484	269.801	345.818	295.961	277.079
41	355.283	8.04	57.3061	50.7818	69.9398	212.785	82.927	35.3569	114.944	109.41	11.5509	97.7817	29.9255	74.9753	1944.66	2624.79	2203.7	1994.25	2739.04	3285.74	2381.22	2887.97	2726.72	2664.09	2510.85	2952.25	2093.42	1494.67	2360.03	1970.37	1520.06	2650.69	1791.34	2394.9	2819.09	2964.69	2837.22	3309.34	1329.4	1709.91	2485.35	2056.16	2201.77	2623.94	2342.72	2223.69	2430.03	2641.59	3056.46
138	387.31	8.06	515.465	689.112	549.257	319.641	332.559	1029.19	402.714	348.63	974.575	795.288	825.618	1227.4	749.638	1068.69	603.7	1020.37	1315.11	1070.66	1133.84	1296.92	1010.73	930.658	1215.05	920.649	676.276	766.03	1157.25	1231.56	1063.18	1413.99	1231.47	1507.93	1586.21	1279.02	1596.43	1172.28	785.531	783.642	823.474	993.628	1194.03	1046.56	1025.34	927.22	846.27	904.999	1092.46
139	555.35	8.06	376.962	476.828	378.575	370.607	231.653	695.947	308.034	422.986	562.527	540.837	544.094	806.186	427.397	602.099	424.152	723.751	715.377	584.006	810.628	891.215	718.144	689.328	709.567	638.997	558.258	616.757	973.215	1002.18	933.68	1164.26	934.668	1150.09	1205.82	987.062	1250.76	951.425	659.594	469.809	750.104	800.356	991.893	887.545	859.788	748.02	767.19	775.386	946.409
178	279.231	8.06	103.162	82.5863	46.3204	342.808	135.541	106.75	205.711	205.024	122.397	77.5426	129.202	40.7327	271.729	416.136	340.321	210.727	373.397	418.289	261.47	285.306	244.113	361.226	309.008	321.915	443.983	507.928	400.163	480.04	439.263	366.004	352.004	452.426	571.874	554.636	626.459	329.991	400.392	473.251	287.991	424.169	394.628	539.059	406.618	456.462	429.121	359.444	386.199
127	263.237	8.07	112.635	234.179	313.916	220.871	248.471	109.767	90.9454	123.453	77.0574	78.1746	81.0487	354.169	395.761	740.578	382.453	402.654	654.501	552.824	578.905	620.28	463.734	455.972	604.813	626.44	421.363	444.247	813.72	676.274	639.799	565.997	739.684	788.849	630.915	854.846	677.483	590.332	378.432	398.364	446.157	498.803	662.922	517.51	409.245	482.11	536.397	478.112	575.867
172	328.263	8.15	92.6762	74.3959	43.0649	63.4786	60.9732	59.3875	56.378	57.3865	64.1993	47.4557	59.9923	59.1311	302.719	335.151	338.582	498.964	411.156	641.27	550.078	559.246	534.518	502.237	526.649	538.388	312.727	520.054	530.872	450.854	397.688	486.049	288.811	311.003	476.43	494.832	473.058	472.461	483.798	502.121	397.199	492.425	362.603	384.515	321.891	534.479	544.855	315.596	333.711
364	415.341	8.21	83.8176	92.9496	74.3649	83.5862	67.1322	135.157	217.035	86.5822	140.581	249.263	271.143	150.239	216.855	304.874	206.429	287.772	187.159	353.052	179.339	212.047	188.774	290.988	192.979	173.697	185.463	210.842	319.309	306.155	350.052	349.186	327.85	410.597	404.727	298.89	382.27	346.361	214.57	231.119	289.412	301.689	378.994	374.039	365.375	370.569	369.074	325.055	361.573
448	365.266	8.24	251.892	1118.44	354.761	323.139	300.961	149.407	110.671	223.747	196.162	291.504	191.406	359.733	5.30152	8.06808	6.08424	6.72284	18.3137	13.1754	19.7453	13.2746	9.70593	8.30234	15.0145	13.5476	5.75315	9.62268	6.04592	10.9442	6.65763	11.4287	8.19163	7.49106	19.3264	19.5363	8.64043	5.74975	19.3889	35.3196	27.3485	25.0633	49.0613	35.7834	25.998	49.8777	27.8951	43.752	37.484
416	369.206	8.26	8.51349	13.1437	6.10274	26.3038	47.6795	38.3739	27.951	46.7223	16.4443	16.675	17.1616	12.4593	41.708	40.6997	16.634	32.0377	38.6022	36.9251	40.9546	67.9994	74.6929	45.7095	49.618	58.0022	42.6834	39.4465	81.7335	58.2387	39.0818	95.5694	40.6694	59.7311	80.5822	69.7393	95.8546	172.401	27.9791	41.8956	42.5105	66.0379	63.6487	105.141	110.685	79.8048	69.2313	114.572	82.9851
417	347.225	8.26	9.1127	11.8139	5.33551	24.8731	25.2365	21.1055	11.6142	52.169	39.1893	19.5322	22.2267	13.6029	41.513	38.8133	23.3454	30.4194	39.2964	36.6771	37.5607	57.5239	63.7801	31.3204	44.1356	55.7849	40.3109	46.5416	64.5638	35.832	33.6688	78.7926	39.8374	43.6979	61.4575	51.092	92.7854	157.99	35.8199	48.7568	36.5199	67.0737	54.24	68.6516	84.8727	63.0892	56.9182	74.7992	56.202
103	256.263	8.27	215.389	237.812	215.507	254.147	370.987	267.96	443.833	764.566	423.723	374.979	340.217	469.079	519.647	585.128	507.638	418.844	653.509	604.169	535.929	577.45	431.038	428.457	629.174	827.188	501.072	701.933	723.968	628.281	627.114	889.084	570.918	702.626	883.657	666.887	830.382	990.038	494.805	539.54	685.072	700.446	1078.73	1084.63	1189.25	979.19	743.531	600.24	675.098
198	255.232	8.32	158.529	164.073	34.185	186.153	83.5065	66.0077	118.828	109.78	143.934	87.3611	132.309	42.75	382.675	389.732	294.419	312.325	199.543	215.525	215.582	197.509	180.666	322.904	184.274	198.646	416.268	494	552.005	486.373	472.54	570.729	411.35	454.095	528.733	504.31	541.447	304.32	418.718	422.421	448.343	367.858	586.334	545.839	580.154	333.792	624.529	305.141	269.043
220	583.317	8.32	3214.98	2773.53	1086.24	2630.72	2206.37	1573.27	1717.13	2333.4	1071.33	677.634	1129.78	1627.62	335.433	493.861	271.343	276.374	350.669	349.694	329.588	319.246	309.103	307.55	329.411	749.061	447.132	428.998	321.279	379.38	564.648	475.74	474.155	680.441	380.489	390.459	434.345	397.075	322.378	389.253	377.375	361.988	408.624	415.403	315.237	243.493	367.431	361.262	344.063
289	292.162	8.32	1430.82	893.183	332.241	1175.66	1119.95	856.767	851.79	1246.47	753.665	418.391	751.779	1092.49	226.828	290.29	187.037	212.347	206.363	287.199	210.538	209.483	133.913	254.828	222.521	196.08	190.902	217.257	155.364	197.297	342.071	241.973	225.745	300.477	194.034	210.491	262.657	197.731	135.867	183.711	141.677	154.299	183.88	176.903	144.319	172.631	167.067	166.379	149.068
315	354.278	8.32	112.396	108.047	106.483	93.0703	71.8687	81.2642	68.2399	74.8319	87.1321	70.6993	95.3875	85.5276	1162.02	1281.76	1111.74	1198.89	1390.09	1699.14	1357.51	1397.35	1549.53	1379.56	1458.1	1503.77	1371.71	1376.89	1373.23	1164.55	1010.06	1357.96	1187.36	1286.75	1464.68	1209.58	1333.56	1295.68	893.228	989.412	1179.59	939.314	992.074	1033.72	891.635	894.716	917.884	1087.85	1215.53
302	336.253	8.36	44.7131	193.104	165.469	141.705	124.778	88.0555	93.3086	136.751	404.206	273.376	139.875	454.33	1256.52	584.63	265.122	352.894	173.878	27.0652	15.1406	26.3635	37.7429	57.5775	60.8564	188.626	145.563	262.822	207.913	217.283	78.3945	157.903	125.948	100.473	356.796	258.782	455.987	617.006	72.1576	63.3651	36.3788	45.2798	13.3409	21.8008	13.8365	21.7133	3.33133	19.0058	30.0168
62	331.284	8.37	44.8578	39.1599	15.9246	117.884	53.7245	55.8772	70.5946	110.723	34.8553	45.4764	60.0769	43.0992	1013.28	1477.81	1101.37	1353.7	1838.78	1722.09	1389.2	1480.88	1637.82	1401.13	1754.56	2058.42	1102.56	1192.12	991.878	1308.78	1385.25	1772.18	967.922	1229.62	1737.16	1587.04	1865.58	1621.83	754.575	990.413	1013.02	1188.76	1437.23	1467.77	871.918	1421.64	1437.76	1318.25	1643.88
65	353.266	8.37	52.5096	23.5679	30.1558	103.188	46.6267	22.9673	49.5897	62.2782	28.4896	14.6174	44.8832	27.5691	991.943	959.108	1217.88	1133.94	1562.5	1483.88	1274.66	1327.01	1234.76	1214.71	1333.99	1671.51	1151.41	1235.38	1086.49	1263.82	1296.31	1725.17	899.776	1422.15	1725.68	1575.52	1819.56	1577.81	712.705	1003.52	1075.23	1283.67	1427.67	1453.45	1110.67	1468.07	1463.9	1362.83	1615.34
112	313.273	8.37	36.6795	133.432	51.9559	136.177	44.2162	13.4605	41.1518	61.1017	29.8727	16.1922	58.216	42.9066	391.208	511.582	564.936	646.968	775.329	907.718	769.092	806.213	762.871	785.262	835.219	837.838	416.36	556.236	548.183	538.463	829.544	766.92	520.042	683.336	794.833	699.404	782.373	707.618	418.465	405.395	444.702	500.86	545.866	567.682	471.26	816.946	761.561	450.215	886.565
165	683.543	8.37	0.418771	0	0	15.4847	1.35371	0	1.9167	4.756	0	0	0	0	406.327	567.556	532.304	740.824	1105.03	966.489	985.349	1063.29	1017.15	803.273	1043.57	1109.61	585.887	601.35	526.07	512.968	610.227	798.904	477.158	735.492	841.041	750.589	825.059	765.66	340.926	398.932	429.355	708.356	682.174	735.751	518.922	661.823	891.673	533.821	836.179
446	311.257	8.39	1822.25	5019.67	2342.34	3053.2	2214.98	1431.77	964.161	1575.83	1748.29	1356.26	1891.86	2889.95	77.6109	87.0087	58.4947	58.7827	88.6001	132.936	108.858	69.9239	67.0734	46.153	78.3807	103.92	78.5198	141.963	165.199	121.895	51.888	157.377	106.329	77.3861	118.055	136.748	112.438	86.0934	93.8449	117.199	160.613	145.409	184.624	166.714	182.53	117.959	151.554	202.754	192.976
197	305.247	8.41	208.432	284.205	125.637	645.056	403.027	190.387	248.567	366.593	357.019	184.473	308.214	178.369	292.052	320.807	227.609	205.387	290.252	214.011	211.252	220.548	179.756	201.523	260.084	195.684	348.851	355.788	359.905	402.634	423.352	470.549	364.174	448.489	463.303	475.327	479.92	396.018	326.551	353.536	377.8	361.746	540.456	512.562	560.295	403.48	412.153	336.665	477.764
447	333.24	8.43	2151.52	4363.71	2418.74	3111.86	2110.62	1671.51	1007.77	1573.42	1699.03	1377.23	1832.66	2523.1	112.416	80.3239	78.658	68.7702	98.1037	133.752	101.72	86.7457	86.0962	81.5799	85.8271	101.785	134.226	227.719	272.162	166.634	157.054	249.144	130.56	133.869	154.453	165.599	141.639	109.64	186.102	219.173	294.063	228.924	245.043	251.195	211.261	173.152	204.514	280.207	266.97
66	282.279	8.45	98.5963	142.729	158.375	179.718	192.644	176.157	240.862	291.606	331.281	630.296	221.814	218.517	795.773	823.648	756.796	708.797	944.257	1260.86	793.985	999.077	1016.7	816.453	1018.16	1407.91	932.522	1323.85	1150.12	1155.65	969.414	1755.2	875.96	1332.71	1808.88	1238.31	1618.43	1596.46	901.949	964.074	1344.98	1308.47	1339.94	1531.7	1096.01	1389.75	1444.8	1211.95	1362.96
38	357.3	8.53	84.1737	147.3	21.119	385.219	114.898	21.7911	83.4923	312.961	30.7874	33.7384	74.8127	50.3876	3059.03	3567.67	2184.43	3246.56	4079.31	4568.57	3934.54	4152.32	3738.88	3668.11	4020.17	4232.93	2062.58	2802.65	2902.21	3360.2	2836.1	4738.19	2558.76	3772.97	4810.69	4287.51	4839.67	4245.62	2305.6	2833.72	2862.4	4135.13	4001.96	4847.39	4181.38	4910.15	5217.78	4626.54	5196.59
89	281.247	8.54	781.436	836.582	433.07	1951.65	1140.8	545.445	1035.65	1153	500.342	594.489	516.911	462.319	777.833	796.106	454.078	593.282	684.392	668.317	657.852	764.282	528.715	613.306	615.867	595.229	571.413	772.361	995.39	905.37	857.307	1125.38	815.001	814.235	1032.12	1020.04	782.049	931.021	612.087	909.81	767.326	1108.12	1056.9	1151.73	1096.75	1293.93	1297.96	1086.78	934.011
23	379.282	8.55	180.951	277.101	165.129	1568.01	365.948	58.0411	239.109	766.19	48.6866	125.145	124.174	179.304	5064.64	4291.45	2886.47	4365.56	5711.58	5550.67	5251.67	5663.43	4786.61	4504.95	4997.97	5413.48	4243.42	5110.53	6100.29	5192.16	4649.9	7420.2	4358.52	5658.55	7010.36	6144.97	7360.89	6144.72	3800.79	4553.39	5373.56	8091.42	7941.02	8178.17	7538.36	8267.69	9143.48	7892.69	8272.59
75	735.574	8.57	15.0639	19.4709	42.9009	151.855	9.68099	2.82207	6.2271	38.0662	6.70685	5.48703	28.8793	26.6547	991.643	926.49	727.73	842.401	1461.2	1059.92	1248.36	1193.18	1342.71	855.139	1272.44	1666.91	923.638	913.361	1689.78	937.571	850.352	1381.85	1106.48	944.424	1183.03	1040.68	1299.54	1175.53	645.083	755.128	999.818	1454.1	1997.39	1677.69	1653.76	1373.69	1397.83	1754.47	1928.05
143	409.292	8.57	241.511	252.132	137.418	156.031	265.523	296.216	221.652	285.125	255.459	199.483	236.044	103.378	337.495	633.076	315.065	392.094	657.016	459.983	508.205	576.966	476.225	361.196	565.751	578.032	541.277	539.937	619.287	535.265	925.392	781.164	586.673	742.018	766.531	746.258	806.832	656.866	504.7	408.602	530.065	545.15	1146.64	698.937	948.684	734.776	691.768	572.927	690.557
210	387.311	8.57	93.6562	62.0173	91.5635	51.776	27.4683	59.802	58.1695	64.8438	63.6601	103.215	72.1503	118.244	168.759	293.497	166.507	209.233	303.296	252.349	246.532	265.989	231.387	290.302	273.511	315.313	175.155	247.223	271.183	282.827	393.347	415.227	381.847	473.319	488.191	318.082	430.275	389.922	168.135	198.193	241.548	258.565	375.22	251.585	308.645	361.665	416.741	337.009	423.478
170	339.289	8.59	80.4534	42.4966	32.6283	79.307	49.9273	47.5528	47.7146	74.0101	19.69	34.7072	42.528	47.7824	420.607	591.551	341.375	476.27	1094.2	707.956	1084	1328.23	872.446	519.673	1122.8	1432.44	392.476	628.491	714.44	807.287	755.95	755.914	726.815	611.334	779.064	724.291	775.627	711.597	493.768	588.962	411.837	594.212	834.331	988.794	823.687	713.603	761.571	611.418	1050.94
203	495.329	8.68	420.111	686.33	529.511	302.648	331.761	472.226	232.666	284.68	664.145	345.247	272.039	381.055	401.917	481.293	257.45	675.933	1386.15	324.375	981.495	913.18	672.338	253.537	762.147	418.83	149.488	236.374	297.693	448.084	482.441	402.95	327.485	646.499	554.834	329.267	667.674	332.046	383.423	369.231	529.289	518.609	465.042	430.195	408.885	619.74	575.396	703.218	642.094
109	760.584	8.92	417.023	455.481	468.903	363.204	97.9423	51.999	37.9046	74.7711	89.1275	29.4017	59.9272	25.6942	103.177	2231.35	2615.52	103.178	22.4474	30.2538	12.4984	30.8887	16.4514	10.9595	23.0732	17.8042	1803.04	802.745	2870.14	104.001	49.3714	30.984	30.5719	41.5288	62.0821	40.2441	76.8486	71.4577	1889.23	2294.46	943.814	40.8869	36.3964	35.2276	24.0465	64.324	44.4556	32.5268	17.0861
199	782.567	8.96	813.282	770.446	6394.27	570.194	311.821	161.8	89.8526	258.352	140.864	78.5094	243.446	55.2083	604.87	1388.1	762.169	389.6	117.771	67.7716	35.264	104.666	45.411	86.5715	37.7988	31.6572	5786.72	7654.35	7074.05	645.813	245.187	135.452	108.689	236.909	236.961	303.355	359.725	143.228	8868.26	8367.39	7201.35	457.249	210.75	97.7985	90.8627	138.071	305.753	175.748	118.899
98	257.247	8.97	1015.19	1196.54	810.154	2067.25	1373.15	1146.82	1199.23	1634.22	1049.21	714.221	1139.7	1222.41	655.049	527.331	317.33	595.758	765.624	891.716	714.56	1077.91	570.391	726.694	926.235	1122.03	695.375	895.942	786.377	700.17	787.17	1280.79	665.512	1021.91	790.117	1051.67	1044.52	1193.52	686.325	617.282	448.839	633.898	626.858	986.602	846.033	1142.55	984.316	636.771	777.005
136	808.582	8.97	2051.68	1036.59	2084.27	406.347	1000.32	181.139	74.1833	37.7917	61.1219	50.1291	98.056	35.0652	650.27	161.122	644.288	1612.45	353.502	117.129	8.8248	22.2112	52.6599	30.5067	8.86539	11.8886	3340.6	6107.68	3083.33	688.947	556.184	98.6681	45.3926	51.6003	151.754	187.368	197.342	134.806	1336.95	3965.27	4258.14	1887.15	457.224	115.935	41.0317	43.6872	143.488	129.16	77.799
183	239.237	8.97	387.441	731.986	396.21	1237.36	691.016	725.503	730.703	1021.4	511.316	433.892	555.886	569.341	338.365	311.5	359.393	389.182	519.866	556.748	454.908	718.015	274.702	373.809	624.734	670.102	511.435	709.662	477.097	449.063	852.063	623.209	394.594	528.592	494.106	529.39	629.836	544.311	541.187	436.387	265.415	367.806	385.289	416.86	515.969	700.949	626.583	377.864	390.01
202	435.308	8.97	211.876	232.852	74.8063	64.0093	144.398	302.874	142.646	71.955	253.989	177.461	261.991	151.353	310.618	301.027	144.213	482.488	587.539	412.163	501.114	452.871	400.07	353.754	469.213	277.179	158.78	179.606	242.67	371.804	436.181	459.121	468.57	620.094	462.251	344.5	539.285	397.963	205.127	189.664	265.491	313.166	398.034	433.559	480.819	618.52	513.803	572.255	634.858
392	400.284	8.97	332.735	366.72	679.898	512.567	554.961	302.426	521.704	433.73	356.311	488.144	318.574	306.651	363.201	578.809	413.763	236.96	209.305	258.107	201.109	221.056	180.94	250.432	236.205	204.042	531.279	745.579	430.992	451.956	466.159	685.95	364.984	337.572	473.76	422.033	398.072	324.801	282.456	171.904	215.851	186.971	187.484	158.272	134.405	190.829	156.959	212.572	111.567
14	782.567	8.98	5206.21	4809.57	5065.07	1838.09	311.821	161.8	89.8526	258.352	140.864	78.5094	243.446	55.2083	604.87	1220.93	14139.9	612.322	117.771	67.7716	35.264	104.666	45.411	86.5715	37.7988	31.6572	9176.4	12473.5	12135.7	399.036	245.187	135.452	108.689	236.909	236.961	303.355	359.725	143.228	14503.9	14423.2	11959.2	514.285	210.75	97.7985	90.8627	138.071	305.753	175.748	118.899
49	810.597	8.98	1002.56	2010.28	3187.55	2215.94	1628.38	1159.85	1148.83	1656.82	1261.91	332.111	263.485	143.389	2255.29	599.222	751.639	630.112	529.77	330.45	64.8636	84.4227	332.294	314.851	114.368	49.6634	1288.9	1232.9	758.626	535.544	700.35	784.982	680.209	626.253	546.421	546.94	223.228	73.7499	1256.65	1518.61	1041.78	1466.93	900.853	452.57	499.815	858.729	1725.28	643.067	310.475
107	232.061	8.99	49.8646	46.2164	27.9553	19.0698	73.9575	74.2142	24.5778	89.2956	86.1501	51.6878	56.9538	79.1559	441.332	599.428	436.211	466.293	330.007	560.764	326.746	331.069	698.321	531.446	335.519	570.361	392.38	567.428	454.721	525.852	726.696	692.554	405.153	385.989	525.727	510.017	587.908	556.614	581.043	512.567	368.295	779.161	1500.52	632.069	1301.04	736.217	1194.58	616.323	513.095
101	810.597	9.01	1002.56	1536.93	2414.44	526.412	1762.96	1444.35	1455.72	1209.13	817.229	620.695	263.485	143.389	1587.98	485.924	405.36	630.112	269.625	325.619	64.349	84.4227	275.803	545.263	114.368	49.6634	1288.9	1232.9	758.626	535.544	700.35	360.318	371.58	313.421	889.132	546.94	223.228	73.7499	470.991	1518.61	1041.78	1442.55	499.764	620.566	233.806	366.764	1011.78	297.594	310.475
221	521.344	9.01	189.219	467.137	342.234	48.1395	142.744	196.927	169.108	212.267	201.709	366.605	695.693	664.929	232.872	526.77	375.353	838.508	1497.93	478.989	1058.87	843.343	642.325	255.199	771.214	254.482	193.786	181.025	326.663	556.537	286.651	526.891	401.767	733.156	590.801	182.576	694.085	227.063	629.806	439.926	339.277	248.251	413.894	334.835	361.652	250.26	651.741	901.007	347.97
155	232.061	9.02	49.8646	46.2164	27.9553	18.7854	73.9575	74.2142	24.5778	89.2956	86.1501	51.6878	56.9538	79.1559	336.682	477.537	231.631	376.753	248.001	421.985	229.396	250.968	417.314	452.474	237.46	289.664	527.016	356.996	328.14	557.912	656.648	413.798	333.175	442.084	427.896	530.004	484.729	314.246	961.005	356.819	248.964	614.349	1066.18	308.092	1013.01	495.985	879.621	672.12	582.696
193	808.581	9.04	1327.37	1036.59	2084.27	1993.92	1203.21	181.139	74.1833	37.7917	61.1219	50.1291	85.6404	35.0652	650.27	161.122	644.288	1272.91	141.918	117.129	8.8248	22.2112	52.6599	30.5067	8.86539	11.8886	2149.52	3806.07	5129.49	510.45	556.184	98.6681	45.3926	51.6003	151.754	181.603	197.342	134.806	1336.95	2282.65	2443.42	1655.84	287.127	115.935	41.0317	43.6872	143.488	129.16	77.799
491	379.281	9.05	330.134	386.431	160.143	470.825	758.528	640.016	947.334	871.867	653.863	723.93	844.036	670.828	66.8098	61.4178	26.6385	67.0628	120.713	135.346	122.572	139.575	82.9416	94.5201	134.369	160.164	24.6939	22.4804	33.5177	44.1759	41.5349	56.1787	42.9296	27.2543	56.5811	51.7369	51.244	47.948	22.2482	20.9814	28.2775	62.9184	69.0949	102.452	94.333	97.2571	88.2892	84.2478	94.9213
53	365.225	9.06	0.367273	0	0	1.50655	1.83972	0.335656	0	1.58804	1.66238	1.69732	0.55571	0.590033	10648.3	5.0399	1.67797	0.378222	0	0.950534	0.355067	0.0895675	0.199482	0.665485	0	994.046	481.418	0.382887	1.36126	5.77411	0	2.20936	325.735	194.455	3932.35	149.395	325.01	17730.8	899.036	1.72706	0.912007	0	2.33794	0.497791	0.646397	2.16153	2.11308	0	1.41251
166	356.294	9.06	30.8263	16.6621	27.4375	47.2705	86.0985	24.0844	44.3243	55.946	33.2399	47.0082	49.2497	87.7098	313.789	350.958	543.848	365.7	425.299	524.898	306.892	517.323	587.718	350.808	528.899	572.343	428.477	405.637	444.346	296.458	546.912	500.969	345.01	417.866	421.421	382.982	409.201	430.687	508.505	613.116	427.209	331.564	397.357	409.635	472.412	397.426	378.61	316.478	523.333
405	615.496	9.06	0	0	0	0	12.7037	2.26636	0.239472	0.926798	1.77365	0	0.249277	0	0	246.429	44.67	214.508	142.023	303.865	247.386	157.306	264.607	223.765	205.499	192.37	0	32.9524	19.2106	94.0875	123.262	243.957	212.311	255.587	340.975	114.264	187.34	125.871	0	8.93734	13.5875	116.242	54.8304	79.0909	96.1314	58.6785	83.8257	41.9324	86.0505
111	283.263	9.09	437.934	419.5	258.431	1410.82	794.605	459.283	593.321	1074.02	466.232	667.223	463.451	252.11	866.344	605.084	559.742	712.353	958.562	1003.97	971.942	1022.21	826.13	807.138	899.762	963.495	505.705	625.788	979.536	1011.55	894.871	1024.84	970.219	1114.37	1342.61	1175.5	1399.89	1119.33	473.798	703.701	766.585	1165.56	1254.09	1218.81	1312.86	1247.81	1491.82	1248.79	1232.1
200	305.245	9.09	117.445	86.2091	33.0571	352.318	224.655	73.2385	185.965	388.691	74.559	80.1417	72.766	50.8352	338.517	204.752	74.1476	257.181	500.069	461.614	343.535	579.956	321.69	362.995	502.414	422.527	207.01	210.598	342.138	634.925	625.816	950.094	584.925	745.85	862.905	913.507	1012.67	710.005	123.464	152.821	200.081	713.392	751.152	846.151	847.19	820.504	1055.91	856.848	711.759
385	383.221	9.13	119.955	106.663	189.611	241.487	224.98	308.637	139.63	400.887	341.806	319.137	300.242	288.765	62.4922	64.4771	38.0579	59.5896	61.6304	96.5523	76.5633	97.3284	107.614	73.5991	73.9995	87.314	53.9164	51.8095	125.198	90.1697	75.6547	151.525	95.2062	97.8248	120.61	98.0736	131.019	164.634	111.656	124.222	184.639	296.71	286.383	262.48	367.707	261.724	316.338	432.358	426.458
194	381.298	9.16	69.2153	54.9472	31.8123	427.268	178.788	57.7569	128.577	261.286	40.2086	36.9268	69.5928	67.435	538.611	418.109	350.397	504.413	898.68	952.134	900.383	999.738	860.365	760.408	915.302	994.623	421.696	472.311	531.121	639.907	624.688	692.926	600.648	433.722	699.075	487.969	729.266	639.593	360.784	376.584	440.812	374.974	1352.46	1463.64	650.746	1527.09	978.398	1222.91	1803.35
106	382.309	9.18	52.2372	27.795	42.2605	134.215	49.5809	58.9831	54.5277	93.3533	27.6708	24.2897	38.928	64.4402	775.231	855.156	1056.22	709.622	1009.92	1445.82	968.091	1026.52	1153.97	1107.71	1256.12	1440.07	778.349	680.481	929.717	539.946	860.092	970.064	505.271	865.608	904.714	953.588	929.174	817.788	481.782	484.029	832.655	950.63	1060.39	1069.18	1041.74	784.904	1091.47	1170.15	1262.48
209	359.315	9.21	20.0577	22.9222	4.47944	81.8325	48.6772	24.803	37.495	54.6192	11.8159	17.6065	10.5211	19.6779	270.592	292.36	231.236	314.506	229.315	259.539	224.47	225.934	216.919	399.693	241.264	266.162	246.547	260.39	299.188	335.939	424.864	515.45	288.474	400.973	437.199	434.186	509.756	423.757	239.681	237.695	252.389	371.904	445.194	293.394	265.77	469.056	480.806	454.647	491.204
195	523.36	9.27	1182.63	1219.19	584.723	536.247	412.621	949.05	496.192	377.819	1271.95	638.714	1288.44	1171.62	624.541	611.639	311.029	1217.55	2171.02	697.262	1457.17	1506.61	956.87	628.726	1234.73	708.252	255.304	316.568	406.122	681.671	575.267	817.82	590.016	1031.92	506.189	529.15	898.443	420.704	464.388	373.526	692.292	478.433	913.175	230.536	887.473	715.037	525.25	1346.55	1274.89
206	523.36	9.27	1011.69	1443.33	785.814	346.371	612.12	1304.13	257.361	549.906	888.822	638.714	1063.27	822.266	370.632	611.639	311.029	1373.86	2267.76	456.247	1857.76	1622.86	1086.46	426.125	1856.08	1230.42	255.304	316.568	406.122	451.371	575.267	392.69	967.611	1257.75	771.621	529.15	587.378	420.704	464.388	373.526	692.292	733.939	1125.21	631.2	1100.54	1121.71	847.29	1060.99	1022.67
457	370.332	9.42	1919.99	1612.31	944.055	667.723	1715.82	1804.11	1639.89	2036.84	3274.37	2417.74	2981.27	2816.7	66.4264	85.2414	61.9446	38.4213	40.9202	91.263	41.1015	34.9919	66.525	105.144	68.9507	59.6904	2.22567	4.38937	1.40958	2.95964	3.95514	5.84387	1.75432	2.01877	9.77302	4.00115	2.63864	3.80536	38.2185	49.7344	26.3753	44.9571	47.5638	33.1742	41.7566	41.0186	35.8094	28.9112	40.5727
190	549.376	9.62	299.292	187.898	275.793	144.03	207.932	625.985	196.678	69.6368	603.342	328.732	597.201	531.369	212.523	409.877	320.528	822.213	1397.3	568.99	1008.06	934.135	500.043	324.468	777.402	237.804	85.8554	169.934	173.834	293.67	542.18	265.168	384.253	693.96	247.222	357.848	627.721	111.194	364.575	248.252	243.351	546.026	479.745	235.868	448.068	524.637	638.427	751.512	710.451
472	598.467	9.62	744.954	789.834	483.34	455.128	935.798	1593.87	1081.3	688.274	1331.9	568.859	1419.89	634.492	4.92575	8.40197	5.72445	22.0705	23.5282	6.82773	20.7799	11.7854	11.246	7.12459	14.746	4.36909	3.32281	3.93792	10.725	5.65237	10.1586	4.62953	8.51127	9.68935	9.10927	8.04147	10.5045	0.670495	10.4674	7.39923	9.00547	9.2597	8.79955	15.0926	12.7557	10.1236	6.78887	16.8725	14.3561
389	507.366	9.73	92.0022	56.0002	30.2518	185.55	85.7095	45.8606	139.016	154.75	70.2536	49.6947	91.5705	44.2459	406.821	401.777	355.609	369.792	253.793	625.553	250.831	369.451	288.477	639.455	378.585	495.641	229.242	627.964	387.584	359.57	534.185	476.05	322.001	297.433	397.086	408.11	399.633	330.716	328.639	266.423	258.501	279.538	407.337	337.752	272.206	341.832	355.379	419.564	379.045
402	637.429	9.74	521.951	626.673	520.542	266.94	286.805	680.587	306.386	276.113	698.881	541.362	795.866	404.452	210.945	292.045	239.586	411.527	631.677	365.221	568.13	324.579	340.55	281.357	351.816	146.88	115.13	187.863	216.385	327.462	357.906	285.556	490.797	574.339	348.721	166.48	436.092	141.489	488.304	421.742	632.543	367.891	517.881	425.105	486.579	542.05	404.947	738.681	679.874
326	560.392	9.78	174.251	229.413	173.893	173.004	396.579	223.493	662.191	1042.61	408.777	486.455	292.923	381.588	829.219	365.965	283.83	219.792	110.334	23.7778	13.3743	12.3884	21.7466	53.5473	56.4071	494.997	283.152	483.635	360.004	360.03	240.619	458.095	398.836	286.306	488.853	462.026	555.606	1167.41	140.692	124.108	128.684	181.85	89.956	121.629	32.8996	65.5819	37.0437	27.8401	71.1797
94	551.392	9.82	776.012	794.847	602.786	352.428	216.422	826.867	414.236	353.27	749.868	613.319	740.987	628.988	304.417	379.004	347.659	1002.65	1251.28	366.011	1016.34	908.503	458.618	327.848	817.64	191.711	312.131	411.899	476.59	580.501	650.841	495.913	486.331	548.305	464.307	414.065	619.587	257.56	557.691	560.091	812.542	475.668	780.384	663.668	597.67	941.297	461.677	1008.14	767.228
223	413.266	9.85	238.922	311.839	259.567	507.079	785.901	289.797	408.186	538.673	363.879	397.628	281.993	327.238	825.941	965.292	337.701	275.578	209.963	269.837	170.032	170.038	162.647	268.917	182.386	521.536	330.996	608.795	584.612	613.776	804.703	763.886	433.813	450.531	1016.5	649.79	805.444	1422.86	439.656	337.49	304.716	450.338	433.083	411.191	428.22	462.426	494.18	564.269	593.062
309	391.284	9.85	166.827	188.863	168.301	258.746	298.542	239.641	236.153	420.31	492.816	520.793	352.702	418.401	405.857	443.857	194.708	197.081	132.197	179.16	109.913	106.617	99.5217	151.737	123.769	736.036	174.405	409.882	369.636	450.092	432.071	545.129	406.146	363.562	653.832	534.848	699.005	1374.38	160.553	161.02	135.419	220.137	224.346	232.32	170.75	225.18	318.296	263.734	268.74
216	260.164	9.93	132.156	178.596	172.731	264.109	227.403	147.087	179.894	204.443	228.517	343.227	253.698	395.976	664.554	553.705	354.173	394.437	317.032	362.986	209.637	252.312	192.538	295.763	329.766	531.27	370.595	444.533	360.16	464.819	588.664	555.935	437.317	483.496	838.794	731.855	618.192	851.47	488.399	505.41	436.993	566.719	64.7328	241.637	571.509	531.043	227.025	559.348	382.752
24	338.341	9.94	6482.76	5043.84	11149.9	8240.8	6393.8	8758.99	8980.73	6999.57	15730.9	16928.1	15362.6	10562.4	3931.94	4552.04	1936.81	3075.86	955.375	1500.36	1282.07	807.324	1665.64	1452.56	1144.74	1954.5	2007.95	1.81224	2087.58	2925.31	3277.07	3313.56	1885.67	2586.26	3446.61	3487.2	4269.96	3844.35	1636.41	0.579744	0.978885	1.37019	1.47454	2.81008	2.51575	1.2459	1.27199	1.7168	1484.78
[truncated: 61 more columns]

## Sheet: Features & Compounds
row ID			Soot-A4_P1-B-1_01_7281.mzXML Peak area	Soot-A5_P1-B-2_01_7282.mzXML Peak area	Soot-A6_P1-B-3_01_7283.mzXML Peak area	Soot-B4_P1-B-4_01_7284.mzXML Peak area	Soot-B5_P1-B-5_01_7285.mzXML Peak area	Soot-B6_P1-B-6_01_7286.mzXML Peak area	Soot-C4_P1-B-7_01_7287.mzXML Peak area	Soot-C5_P1-B-8_01_7288.mzXML Peak area	Soot-C6_P1-B-9_01_7289.mzXML Peak area	Soot-D4_P1-B-10_01_7290.mzXML Peak area	Soot-D5_P1-B-11_01_7291.mzXML Peak area	Soot-D6_P1-B-12_01_7292.mzXML Peak area	Rom-A4_P1-B-1_01_7399.mzXML Peak area	Rom-A5_P1-B-2_01_7400.mzXML Peak area	Rom-A6_P1-B-3_01_7401.mzXML Peak area	Rom-B4_P1-B-4_01_7402.mzXML Peak area	Rom-B5_P1-B-5_01_7403.mzXML Peak area	Rom-B6_P1-B-6_01_7404.mzXML Peak area	Rom-C4_P1-B-7_01_7405.mzXML Peak area	Rom-C5_P1-B-8_01_7406.mzXML Peak area	Rom-C6_P1-B-9_01_7407.mzXML Peak area	Rom-D4_P1-B-10_01_7408.mzXML Peak area	Rom-D5_P1-B-11_01_7409.mzXML Peak area	Rom-D6_P1-B-12_01_7410.mzXML Peak area	Winst-A4_P1-F-1_01_7580.mzXML Peak area	Winst-A5_P1-F-2_01_7581.mzXML Peak area	Winst-A6_P1-F-3_01_7582.mzXML Peak area	Winst-B4_P1-F-4_01_7583.mzXML Peak area	Winst-B5_P1-F-5_01_7584.mzXML Peak area	Winst-B6_P1-F-6_01_7585.mzXML Peak area	Winst-C4_P1-F-7_01_7586.mzXML Peak area	Winst-C5_P1-F-8_01_7587.mzXML Peak area	Winst-C6_P1-F-9_01_7588.mzXML Peak area	Winst-D4_P1-F-10_01_7589.mzXML Peak area	Winst-D5_P1-F-11_01_7590.mzXML Peak area	Winst-D6_P1-F-12_01_7591.mzXML Peak area	ASMDM-A4_P1-D-1_01_7550.mzXML Peak area	ASMDM-A5_P1-D-2_01_7551.mzXML Peak area	ASMDM-A6_P1-D-3_01_7552.mzXML Peak area	ASMDM-B4_P1-D-4_01_7553.mzXML Peak area	ASMDM-B5_P1-D-5_01_7554.mzXML Peak area	ASMDM-B6_P1-D-6_01_7555.mzXML Peak area	ASMDM-C4_P1-D-7_01_7556.mzXML Peak area	ASMDM-C5_P1-D-8_01_7557.mzXML Peak area	ASMDM-C6_P1-D-9_01_7558.mzXML Peak area	ASMDM-D4_P1-D-10_01_7559.mzXML Peak area	ASMDM-D5_P1-D-11_01_7560.mzXML Peak area
row ID	row m/z	row retention time	Soothill	Soothill	Soothill	Soothill	Soothill	Soothill	Soothill	Soothill	Soothill	Soothill	Soothill	Soothill	Romling	Romling	Romling	Romling	Romling	Romling	Romling	Romling	Romling	Romling	Romling	Romling	Winstanley	Winstanley	Winstanley	Winstanley	Winstanley	Winstanley	Winstanley	Winstanley	Winstanley	Winstanley	Winstanley	Winstanley	ASMDM	ASMDM	ASMDM	ASMDM	ASMDM	ASMDM	ASMDM	ASMDM	ASMDM	ASMDM	ASMDM
Phenazines
1-Hydroxyphenazine (1-HP)
10	197.07	4.18	358.614	368.185	243.169	609.613	513.718	321.982	268.425	230.48	234.493	188.944	250.479	218.772	18775.7	16380.8	18873.5	13955.6	14967.8	16098.8	14995.5	20088.4	23333.3	18999.9	19537.3	21558.8	23797.9	16321.7	19509.7	14061.8	14134.1	18316.8	16807.5	15388.4	16692.9	18703.1	14561.8	23227.3	14502.5	12274.5	13229.6	7506.36	7947.6	10474	6022.51	8894.04	9699.96	10653.4	14859.6
Pyocyanin (PYO)
16	211.086	1.99	10.0679	7.07224	2.34395	3.53686	8.40794	0.516931	4.3229	8.2182	66.0865	76.6488	59.7787	59.0382	14458.7	15826.1	16003.2	11759.1	10151	14241.4	12226.1	8921.27	14966.2	15426.8	12531.1	17490.8	18112.8	23036	25908.6	24086	24497.8	22957.3	17625.9	19425.7	25698.1	20929.5	21250.2	30904.6	9081.14	8854.76	6520.85	4343.42	4713.91	6145.15	4212.52	4814.58	6377.41	5113.08	7606.67
226	211.086	1.43	473.323	415.251	251.42	899.895	382.184	329.796	875.287	731.543	133.472	311.612	146.465	319.091	11.8621	15.3162	17.0001	18.1593	9.49817	28.4657	11.3306	10.3316	8.73118	25.0388	7.19944	13.7963	15.5492	30.2363	11.0691	11.2144	8.58639	16.8154	19.3178	29.1978	16.0382	13.9215	21.409	57.4245	14.7078	26.7446	8.7955	4.11761	15.0768	16.7005	4.36346	19.0213	6.73431	5.00765	5.08428
SUM			483.391	422.323	253.764	903.432	390.592	330.313	879.61	739.761	199.558	388.26	206.244	378.129	14470.6	15841.5	16020.2	11777.3	10160.5	14269.9	12237.5	8931.6	14975	15451.8	12538.3	17504.6	18128.4	23066.3	25919.7	24097.2	24506.4	22974.1	17645.2	19454.9	25714.1	20943.5	21271.6	30962	9095.85	8881.51	6529.65	4347.54	4728.98	6161.85	4216.89	4833.6	6384.14	5118.09	7611.76
Phenazine-1-carboxamide (PCN)
34	224.081	3.97	24.3545	26.0708	6.50563	50.5492	48.5542	18.7416	40.7321	29.9647	5.2148	22.2523	6.49841	8.53043	1868.55	1795.12	1988.46	1260.59	1119.88	1601.48	1269.26	1239.02	1715.38	1552.95	1398.51	1824.91	2118.49	1936.29	1953.5	1662.13	1208.05	1928.77	1299.86	1074.92	1799.94	1322.79	1309.84	2384.5	2572.71	2230.16	2288.01	2569.93	2337.21	2408.16	2448.15	2093.77	2219.63	2110.6	2292.23
Phenazine-1-carboxylic acid (PCA)
8	225.065	4.43	6472.71	6168.13	4630.68	11536.9	11153.2	5558.67	12468.4	9501.31	5134.1	6445.68	4476.36	4284.09	30941.6	32326.2	29871.5	21168.7	17796.2	27827.9	21809.6	21071	26165.1	27809	23324.9	26732.8	36192.9	37747.5	36902.6	32133.1	31633.7	33637.2	24602.5	21480.8	33755.5	29458.2	26753.8	38907.1	35058	31978	28745.7	32171.3	32228.2	30552.2	31414.2	30522.5	32371	33606.7	31443.3
27	247.047	4.43	471.883	560.55	564.782	982.985	942.795	510.471	1189.27	861.593	568.644	825.334	527.025	523.732	3527.03	4116.39	3717.7	2731.14	2097.73	3703.35	2751.96	2573.29	3159.58	3189.34	2936.18	3235.58	4827.4	4916.96	5096.07	4421.6	4146.6	4813.09	3313.78	2961.46	4449.18	4416.78	3730.04	5409.63	4652.57	4345.55	3872.39	4282.42	4218.08	4030.52	3873.06	4008.57	4502.1	3905.42	4270.02
50	471.106	4.43	134.073	132.44	68.6556	316.938	293.521	112.487	368.317	229.536	85.6659	108.813	63.6745	58.0907	1634.87	1738.4	1713.28	1164.94	879.277	1413.01	991.883	1014.42	1375.12	1458.1	1149.89	1401.72	1743.44	1635.4	1705.89	1420.35	712.493	1668.88	1098.59	732.983	1216.4	1229.59	650.522	1602.65	1322.2	1258.09	1225.11	1315.92	1447.86	1471.84	1178.17	1236.73	1103.51	1493.36	1677.74
78	207.055	4.43	211.14	283.084	183.4	486.266	482.713	287.39	584.345	431.844	251.316	232.404	147.916	217.533	1022.53	1031.8	994.043	647.02	638.101	841.79	671.39	676.804	881.464	838.792	766.133	941.209	1482.14	1450.47	1296.95	1124.41	993.631	1186.37	851.406	676.696	969.973	928.456	626.106	1477.04	981.697	880.592	924.867	874.577	1223.02	1116.29	1178.69	996.575	884.163	1128.26	1234.89
84	356.069	4.43	17.2782	13.0024	3.69433	58.2353	49.7409	11.3966	80.7847	27.1935	2.71161	1.19464	1.33006	0.485412	899.201	546.507	745.007	444.727	355.511	559.677	445.987	449.783	661.985	640.762	588.654	745.784	833.147	1029.67	951.392	792.649	676.478	899.86	597.972	477.535	824.549	720.507	576.269	687.226	503.237	829.277	390.793	471.501	771.949	398.686	378.612	399.271	721.618	831.551	421.364
257	468.098	4.43	1.56178	0	0	5.8879	4.32862	0	11.1704	0.703969	0	0	0	0	324.5	467.823	491.806	274.014	258.81	421.878	201.99	195.255	274.9	284.312	249.729	258.631	544.178	409.097	435.654	376.311	211.085	337.131	241.138	172.873	303.198	260.261	212.827	507.621	441.301	353.324	350.716	394.515	317.757	361.892	323.07	335.513	284.307	325.607	425.896
SUM			7308.65	7157.2	5451.21	13387.2	12926.3	6480.41	14702.3	11052.2	6042.44	7613.43	5216.31	5083.93	38349.7	40227.2	37533.3	26430.5	22025.6	34767.6	26872.8	25980.6	32518.2	34220.3	29015.4	33315.7	45623.2	47189.1	46388.6	40268.5	38374	42542.6	30705.4	26502.4	41518.8	37013.8	32549.6	48591.2	42959	39644.8	35509.6	39510.3	40206.9	37931.4	38345.8	37499.2	39866.7	41290.9	39473.2
Quinolones
HHQ
1	244.169	5.39	120603	126096	106669	140033	134414	124068	123678	140863	126492	112713	127917	129693	121663	112266	103974	124445	111372	113006	119800	111944	102729	126403	107530	94518.3	107075	91355.6	75969	111946	95166.2	86796.5	113580	92619.5	84276.7	106589	89266	72831.8	113540	109009	97686.3	123866	105807	107042	111744	100349	95748.6	110563	100161
57	487.332	5.39	3304.87	3463.81	1458.3	3131.92	3498.23	2129.84	2415.98	3227.32	1677.16	1213.79	1877.06	2414.92	2372.24	1269.77	1350.43	2114.21	2822.81	1535.37	3148.6	2421.56	2175.75	2240	2368.64	1980.94	1018.08	733.853	427.36	1204.38	967.315	663.58	1183.02	826.682	577.274	809.024	510.716	380.197	1133.86	1235.53	1085.98	1527	1133.27	1232.59	1474.92	848.716	684.548	1162.38	902.261
61	266.151	5.39	1349.49	1426.03	1064.85	1616.12	1573.22	1419.06	1472.53	1719.63	1376.4	1138.2	1428.37	1512.59	1284.95	1091.32	943.772	1486.54	1275.51	1254.04	1421.72	1238.87	1103.85	1320	1140.62	1009.63	1156.92	909.354	620.138	1220.85	951.898	975.237	1096.25	974.951	788.335	1089.47	799.031	773.494	1392.3	1185.13	1172.02	1480.07	1058.58	1142.28	1269.76	1137.9	1001.69	1048.61	932.802
SUM			125257	130985	109193	144781	139486	127617	127566	145810	129545	115065	131223	133620	125320	114627	106268	128046	115470	115795	124371	115604	106009	129963	111039	97508.9	109250	92998.8	77016.5	114371	97085.5	88435.3	115859	94421.1	85642.3	108487	90575.8	73985.5	116066	111430	99944.3	126873	107999	109417	114488	102335	97434.8	112774	101996
HQNO
3	260.164	5.41	35584.3	41413	41801.7	34769.9	35675.4	47298.7	37988	38985.6	49566	45847.8	45452.9	52153.4	64592.9	78474.2	80712.9	57844.1	52204.1	76392.5	48587.1	54655.8	66651.2	67912.6	57324.6	67814.3	83559.1	98412.9	101160	79859.2	86615.5	104395	72811.4	76504.8	98333.1	87542.2	89456.8	98998.9	58506.4	40914.9	58018.6	45525.8	48388.7	42175.3	48196.2	50009.2	47203.5	65765.2	55521.3
97	519.322	5.41	427.448	518.416	341.404	285.725	316.873	491.966	301.583	356.004	435.392	499.184	438.745	548.766	987.869	1047.16	1499.93	921.523	1028.1	1355.79	1288.42	1600.91	2200.2	1074.3	1770.57	2392.05	1508.67	1554.31	1949.69	1124.73	732.546	1665.61	1090.05	1461.68	1457.86	1319.97	1262.04	2037.05	403.468	499.583	559.493	340.201	587.835	520.154	442.039	402.997	568.398	786.922	634.419
218	282.146	5.41	184.057	219.756	247.037	315.592	213.487	332.04	249.887	393.033	296.382	465.826	433.991	464.155	401.172	550.639	527.63	367.223	314.207	489.055	292.292	422.596	529.618	396.084	334.822	489.378	579.299	690.786	682.242	428.758	543.296	750.931	498.963	544.79	442.871	644.711	451.195	818.351	568.952	457.237	573.573	495.044	501.584	867.792	279.519	286.643	523.327	450.303	409.291
SUM			36195.8	42151.1	42390.1	35371.2	36205.8	48122.7	38539.5	39734.7	50297.8	46812.8	46325.6	53166.3	65981.9	80072	82740.4	59132.9	53546.4	78237.3	50167.8	56679.3	69381	69383	59430	70695.8	85647	100658	103792	81412.7	87891.3	106811	74400.4	78511.3	100234	89506.8	91170	101854	59478.8	41871.7	59151.7	46361.1	49478.1	43563.2	48917.8	50698.8	48295.2	67002.4	56565
PQS
4	260.164	5.69	10636.1	12812.6	8664.79	6729.85	7931.17	9865.98	5163.99	6708.48	7882.43	6847.38	8510.02	14649.1	73988.3	78489.5	87657.8	78687.3	102653	93164.5	88381.3	102905	109913	81468	101386	88255.8	78401.3	72203.3	78967.4	74451.4	69464.3	74084.5	78210.4	88606.6	80342.1	77257.9	80704.9	71606.1	57574.5	64179.7	71427.3	66993.4	78674.4	78149.2	72796.1	77732.4	68488.2	66523.8	75277
NHQ
2	272.2	6.33	64624.8	64718.4	46191.4	64693.9	61963.4	57674.9	59415.7	62431.2	53810.2	49096.1	56145.4	60744.3	97054	102299	100225	107690	100598	100400	99282.8	99351.2	89357.2	102516	93468.5	82031.5	94726.8	88409.1	85748.2	96876	94339.1	88045.5	103775	102376	86710.2	98625.2	96310	79261	109143	113356	110576	119435	118857	116049	115644	114574	116455	114440	115799
43	543.394	6.33	710.264	808.415	302.071	535.902	549.038	368.219	378.603	439.827	308.209	173.458	265.642	390.23	2194.57	1433.42	1725.2	2649.09	3094.22	2187.11	3368.08	3197.93	2731.34	2182.37	2327.2	2534.39	1666.25	914.246	1125.43	1607.6	820.548	855.004	1500.44	1763.13	773.023	1395.93	911.873	806.272	1499.9	1658.94	2409.86	2340.78	2373.36	2384.82	2378.67	2057.23	1408.55	1942.38	1901.18
SUM			65335	65526.8	46493.5	65229.8	62512.4	58043.1	59794.3	62871.1	54118.4	49269.5	56411	61134.5	99248.6	103733	101950	110339	103692	102587	102651	102549	92088.5	104698	95795.7	84565.8	96393.1	89323.3	86873.7	98483.6	95159.6	88900.5	105275	104139	87483.2	100021	97221.9	80067.3	110643	115015	112986	121776	121231	118434	118023	116631	117864	116383	117700
NQNO
7	288.195	6.27	11922.1	13418.6	10954.1	11394.6	10478.1	13239.8	11712.2	10627.9	11749.5	12262.2	11773.5	14118.7	36498.2	41580.4	42956.9	40942.5	40049.4	39854.3	35543.5	39047.2	39930.7	40895.6	37037.4	36695.3	41339.2	41669.2	46195.2	39029.8	42702.1	45811.1	44463.8	46746.7	42709.1	44379.7	46904.3	43422.1	25613.5	15478.1	26145.4	22340.9	25384.2	22447.1	29055.8	27962.5	23209.6	32352.1	24764.4
C9-PQS
44	288.195	6.57	1162.42	1340.36	1038.27	914.285	800.504	742.623	932.95	608.306	873.164	818.897	1095.78	1176.19	7154.47	8301.16	11174.5	9892.48	14042.2	13049	11519	14286.8	15432.3	9703.38	12981.5	13527.8	6427.57	6966.79	8431.58	6005.4	5281.06	7190.51	7076.21	10331.6	8740.86	6511.65	8437.92	7799.92	5047.25	6380.26	7849.49	6575.14	7921.09	8605.08	8473.36	8656.68	7645.49	6791.1	8386.32
Rhamnolipids
Rha-C10-C10
30	527.319	7.26	2417.11	2364.61	2590.34	1471.08	1523.23	3179.03	2157.81	1576.78	3602.29	3873.47	3484.06	3924.74	2097.06	2632.33	2166.08	2181.07	2088.01	2385.05	1983.18	2098.21	2072.15	2154.89	2009.67	1882.63	2563.14	2818.48	3251.13	2975.4	3376.41	3501.83	2848.77	3259.47	3737.05	3165.93	3911.14	3132.09	2490.31	2544.22	2937.11	2633.55	3318.46	2856.4	2898.83	3188.93	3561.96	2831.29	2901.11
70	189.148	7.26	1091.42	1447.41	987.226	205.737	835.097	1743.02	685.203	585.408	1961.62	1189.47	2610.56	1402.74	804.455	1008.78	574.706	865.565	1316.47	921.445	1231.11	1487.86	1291.45	851.573	1428.36	699.284	1289.11	1099.11	837.118	1069.68	1358.03	1911.91	1412.57	1596.21	1820.06	1034.29	1887.05	1667.27	921.159	1031.92	1656.14	1040.17	1658.5	1762.14	1606.54	1757.46	2064.07	918.365	1027.05
148	341.268	7.26	658.197	498.052	757.081	294.973	324.647	801.063	393.985	375.553	679.699	1045.12	729.214	958.125	343.648	414.34	339.176	489.136	487.035	356.894	333.778	357.392	446.019	448.009	443.989	409.951	410.935	483.652	485.282	453.32	942.57	535.921	431.168	495.231	571.566	469.003	596.88	470.507	659.942	412.442	405.467	593.193	489.061	433.481	449.923	455.755	680.179	376.62	420.111
149	505.337	7.26	642.906	472.832	695.295	325.154	259.601	634.493	448.174	229.132	749.189	1061.34	733.329	959.984	445.959	436.254	335.553	489.442	438.193	376.118	344.672	376.407	449.076	486.467	462.097	423.487	317.672	399.799	450.229	396.693	875.652	531.323	386.188	468.008	504.824	435.524	510.616	617.843	591.119	395.354	379.62	519.089	453.033	412.411	388.958	437.33	469.055	370.001	386.661
22	359.279	7.27	5581.55	5481.65	6225.81	3262.01	3620.08	7741.93	4570.81	3397.87	8195.99	9435.01	7863.62	8864.67	3964.82	5141.52	4147.87	4461.07	4537.29	4615.12	4014.33	4475.07	4268.41	4269.6	4314.64	3975.64	4246.67	4424.71	5159.09	5086.48	6146.22	5818.13	4815.85	5615.56	6168.57	5073.99	6183.14	5174.47	3933.84	4138.74	4955.4	4784.6	5766.78	4987.99	4980.14	5246.2	5796.36	4578.85	5023.2
80	171.137	7.27	877.389	687.697	1051.82	472.971	481.456	1117.1	657.505	552.198	1001.84	1481.4	1376.05	1405.3	679.568	640.706	502.777	746.776	691.54	756.6	807.835	850.373	660.608	715.427	686.619	645.094	602.749	975.815	812.145	927.523	1240.96	1177.21	873.49	968.499	1238.29	983.028	1246.92	950.1	807.754	854.34	863.936	900.149	968.725	816.974	861.497	919.67	1115.97	815.264	914.758
175	1031.65	7.27	335.487	335.972	268.907	156.373	143.273	446.279	217.025	161.959	437.51	344.035	478.619	603.465	253.302	345.62	275.384	290.899	290.948	288.407	258.716	273.687	356.576	267.937	267.736	308.255	255.471	464.83	352.88	338.115	620.105	398.859	309.022	369.103	445.411	332.711	437.916	356.384	393.706	440.48	311.501	501.88	359.114	326.122	343.016	335.805	589.819	288.295	305.96
SUM			11604.1	11288.2	12576.5	6188.3	7187.39	15662.9	9130.51	6878.9	16628.1	18429.8	17275.4	18119	8588.81	10619.6	8341.55	9523.96	9849.48	9699.63	8973.63	9919	9544.28	9193.9	9613.11	8344.34	9685.75	10666.4	11347.9	11247.2	14560	13875.2	11077	12772.1	14485.8	11494.5	14773.7	12368.7	9797.83	9817.49	11509.2	10972.6	13013.7	11595.5	11528.9	12341.1	14277.4	10178.7	10978.8
Rha-C10-C12
138	387.31	8.06	515.465	689.112	549.257	319.641	332.559	1029.19	402.714	348.63	974.575	795.288	825.618	1227.4	749.638	1068.69	603.7	1020.37	1315.11	1070.66	1133.84	1296.92	1010.73	930.658	1215.05	920.649	676.276	766.03	1157.25	1231.56	1063.18	1413.99	1231.47	1507.93	1586.21	1279.02	1596.43	1172.28	785.531	783.642	823.474	993.628	1194.03	1046.56	1025.34	927.22	846.27	904.999	1092.46
139	555.35	8.06	376.962	476.828	378.575	370.607	231.653	695.947	308.034	422.986	562.527	540.837	544.094	806.186	427.397	602.099	424.152	723.751	715.377	584.006	810.628	891.215	718.144	689.328	709.567	638.997	558.258	616.757	973.215	1002.18	933.68	1164.26	934.668	1150.09	1205.82	987.062	1250.76	951.425	659.594	469.809	750.104	800.356	991.893	887.545	859.788	748.02	767.19	775.386	946.409
178	279.231	8.06	103.162	82.5863	46.3204	342.808	135.541	106.75	205.711	205.024	122.397	77.5426	129.202	40.7327	271.729	416.136	340.321	210.727	373.397	418.289	261.47	285.306	244.113	361.226	309.008	321.915	443.983	507.928	400.163	480.04	439.263	366.004	352.004	452.426	571.874	554.636	626.459	329.991	400.392	473.251	287.991	424.169	394.628	539.059	406.618	456.462	429.121	359.444	386.199
SUM			995.589	1248.53	974.152	1033.06	699.753	1831.88	916.46	976.64	1659.5	1413.67	1498.91	2074.32	1448.76	2086.92	1368.17	1954.85	2403.89	2072.95	2205.94	2473.44	1972.99	1981.21	2233.62	1881.56	1678.52	1890.71	2530.63	2713.77	2436.12	2944.26	2518.14	3110.44	3363.9	2820.72	3473.65	2453.69	1845.52	1726.7	1861.57	2218.15	2580.55	2473.16	2291.75	2131.7	2042.58	2039.83	2425.07
Rha-C10-C12:1
124	553.335	7.72	198.63	285.514	280.384	122.841	150.881	419.801	231.675	133.08	415.612	413.909	403.609	492.564	345.171	444.641	350.271	424.74	624.276	413.333	541.521	587.751	400.54	407.623	558.129	368.046	414.812	490.314	488.587	570.591	675.969	644.434	679.828	791.306	632.942	540.554	684.37	535.341	407.638	390.484	462.575	509.711	767.82	756.375	669.761	787.47	607.028	452.452	546.289
158	385.295	7.72	348.162	317.159	404.227	212.708	215.361	451.293	509.807	305.659	485.718	491.436	493.9	601.902	321.308	677.215	313.573	415.21	622.604	420.884	556.328	638.437	444.779	405.452	584.448	391.756	363.989	407.659	786.479	432.264	551.976	545.105	632.874	742.236	571.767	438.017	530.029	461.149	602.135	345.947	368.424	437.953	718.248	649.42	467.28	474.134	511.55	368.81	448.422
211	341.268	7.76	164.846	91.297	140.972	91.6652	65.7306	193.983	78.7397	73.6159	115.609	184.636	114.847	207.869	189.438	285.561	265.718	296.263	199.861	327.76	172.203	197.826	188.854	268.998	189.8	249.035	225.586	319.73	419.838	263.078	367.797	411.236	328.389	429.432	476.267	298.785	434.438	424.376	307.092	324.977	366.21	327.259	438.242	261.535	379.499	259.091	442.059	350.721	388.838
SUM			711.639	693.969	825.584	427.214	431.972	1065.08	820.221	512.355	1016.94	1089.98	1012.36	1302.34	855.917	1407.42	929.562	1136.21	1446.74	1161.98	1270.05	1424.01	1034.17	1082.07	1332.38	1008.84	1004.39	1217.7	1694.9	1265.93	1595.74	1600.77	1641.09	1962.97	1680.98	1277.36	1648.84	1420.87	1316.86	1061.41	1197.21	1274.92	1924.31	1667.33	1516.54	1520.7	1560.64	1171.98	1383.55
Rha-Rha-C10-C10
25	359.279	6.73	4416.17	4293.48	4946.62	4167.17	3655.83	5804.76	5138.28	4318.49	6954.47	7763.69	6380.67	6261.33	3116.28	4658.57	3407.84	3131.42	3006.52	3471.14	2742.32	3031.4	2916.15	3232.42	2991.38	2637.38	3268.08	4699.99	4327.81	3928.43	6023.9	5208.19	3852.71	4308.84	5362.8	3940.28	5248.12	4600.95	4254.75	4631.16	4282.62	4405.81	4676.64	4376.7	4073.38	4178.81	5941.78	4430.71	4339.83
40	651.395	6.73	2655.19	2606.93	3113.41	2559.8	2152.26	3515.83	3031.02	2252.8	3929.69	4376.28	3782.43	3749.04	1974.26	2234.34	2102.5	1860.54	1829.08	2144.96	1685.84	1814.55	1581.39	1865.8	1781.02	1500.51	1801.38	2099.42	2478.71	1780.62	2526.67	2551.95	2023.76	2201.49	2680.84	2252.11	2685.77	2290.23	1990.08	2357.74	2096.62	2203.59	2390.99	2146.42	2245.95	2327.65	2843.37	2532.1	2156.78
45	673.377	6.73	1590.58	1547.99	2136.8	1777.9	1532.17	2235.53	2063.29	1832.58	2926.3	3507.29	2382.47	2398.73	1580.44	2458.72	1635.35	1482.2	1203.78	1606.61	1218.89	1298.72	1163.7	1481.44	1259.24	1041.72	1618.58	2511.75	2185.78	2105.09	3374.19	2783.14	2094.14	2134.58	2984.34	2240.84	2961.59	2433.97	2241.6	2428.55	1973.53	2234.2	2284.82	2034.92	2019.42	2060.17	3234.33	2269.36	2093.24
59	189.148	6.73	1308.38	1311.32	1445.07	1208.56	1005.05	1453.92	1369.28	1154.54	2021.19	2060.05	1890.26	1581.85	849.679	1143.56	916.223	972.412	737.702	935.797	684.885	762.238	876.113	1037.27	716.465	790.157	920.021	1286.49	1190.57	1106.42	1642.46	1345.38	1193.28	1387.7	1300.14	1139.91	1411.02	1187.19	1236.23	1232.55	1069.69	1152.7	1186.01	1267.68	1013.66	1382.98	1678.78	1303.99	1268.1
74	171.137	6.73	948.976	1139.77	1183.45	969.169	868.026	1300.29	1220.59	994.463	1520.3	1852.26	1691.83	1448.84	719.891	1022.6	816.564	719.047	642.07	838.66	604.619	670.409	760.715	930.358	659.067	698.856	809.033	1152.03	1029.8	972.412	1388.09	1231.83	1103.78	1180.44	1252.86	988.746	1307.44	1129.92	1037.21	1092.92	973.009	999.277	1056.64	883.906	888.804	1177.06	1434.7	1155.58	1217.75
102	293.123	6.73	794.695	720.529	964.629	747.376	662.888	997.047	917.863	739.004	1170.17	1365.3	1163.96	1042.95	425.669	771.318	632.583	566.877	474.964	636.935	446.738	504.469	570.613	561.36	463.994	441.485	620.557	804.408	781.741	691.966	1022.97	845.983	627.829	708.71	896.854	753.711	917.542	801.214	786.337	769.498	708.656	700.395	799.304	675.606	627.411	845.006	1140.36	648.067	842.286
115	341.268	6.73	674.327	529.82	810.88	667.634	478.439	843.306	780.301	641.474	1001.89	1264.26	996.505	997.98	363.92	656.321	529.394	452.055	414.992	520.274	400.012	427.12	492.982	331.318	428.9	362.894	549.379	721.792	690.75	639.037	901.255	813.22	424.574	626.773	804.428	481.623	818.601	667.854	486.39	682.463	582.25	671.374	704.479	607.841	594.805	619.944	579.882	569.885	569.745
133	670.369	6.73	319.902	329.846	300.732	356.406	430.584	441.346	430.036	235.957	507.035	669.805	444.338	382.1	233.914	520.904	387.023	244.64	329.058	272.649	231.867	340.025	235.18	241.47	247.327	159.176	339.217	346.918	336.18	507.765	762.387	620.834	473.702	386.984	510.459	341.202	393.246	569.198	361.429	364.127	397.294	311.42	446.184	374.33	423.62	439.187	398.159	594.209	282.341
134	505.337	6.73	395.854	376.794	470.03	545.585	340.819	513.21	481.112	375.907	597.125	898.713	576.486	660.487	268.78	348.176	401.506	247.151	299.802	300.756	286.146	314.522	297.726	248.43	309.338	221.038	263.196	601.645	358.385	311.097	825.824	407.708	294.381	323.693	372.953	337.329	416.483	485.62	320.448	343.779	393.182	293.953	444.349	292.616	392.915	318.754	402.115	613.501	286.204
SUM			13104.1	12856.5	15371.6	12999.6	11126.1	17105.2	15431.8	12545.2	20628.2	23757.6	19308.9	18523.3	9532.84	13814.5	10829	9676.35	8937.97	10727.8	8301.32	9163.45	8894.56	9929.87	8856.73	7853.21	10189.4	14224.4	13379.7	12042.8	18467.8	15808.2	12088.1	13259.2	16165.7	12475.7	16159.8	14166.1	12714.5	13902.8	12476.9	12972.7	13989.4	12660	12280	13349.6	17653.5	14117.4	13056.3
Rha-Rha-C10-C12
37	387.31	7.45	2127.68	1959.66	1984.93	2071.89	1558.58	2831.14	2558.93	1945.98	2978.86	3625.34	2981.16	3014.51	1907.27	2496.38	2109.45	2077.78	1964.74	2329.93	1762.07	1940.61	2112.77	2000.74	1896.27	1703.62	1911.42	2190.38	2586.27	2283.5	2735.96	2937.92	2235.29	2554.42	3098.7	2448.94	3189.06	2671.67	2109.57	2084.96	2361.8	2054.62	2691.32	2407.55	2579.95	2636.13	3139.65	2310.15	2559.15
71	701.408	7.45	835.679	715.312	941.672	793.6	685.059	1213.33	1097.39	796.796	1179.66	1352.97	1169.13	1250.28	736.715	1055.63	951.971	948.282	784.741	1013.12	748.437	794.148	769.277	915.316	790.189	680.159	926.489	1044.06	1265.04	960.236	1418.85	1224.11	1123.87	1179.75	1186.65	1052.18	1349.25	1078.24	1021.34	1020.87	934.92	993.106	1241.78	1101.47	907.836	1239.3	1595.77	1193.14	1204.9
88	679.426	7.45	874.18	740.702	919.422	758.613	651.725	974.343	887.553	564.699	1084.76	1213.02	1066.02	1301.14	691.339	915.131	729.228	900.678	820.313	959.662	749.066	825.361	780.845	846.281	780.601	610.848	467.039	867.504	861.453	781.364	1055.99	983.07	700.732	825.963	913.306	574.184	964.281	838.025	805.416	814.839	755.681	764.011	866.566	910.281	731.025	992.295	1210.06	736.642	800.067
187	369.3	7.45	230.824	364.702	231.088	203.62	154.667	461	432.188	343.789	268.764	644.942	299.655	587.727	321.524	415.383	372.982	338.566	181.291	393.923	166.355	196.458	256.614	354.549	184.055	162.169	383.537	485.968	534.198	425.303	588.585	524.739	265.207	461.734	584.134	439.375	564.027	498.119	451.872	450.873	258.406	448.854	292.674	252.04	445.664	255.997	601.176	469.879	484.97
379	293.123	7.45	371.373	282.137	334.731	191.779	128.86	440.234	165.403	301.613	230.008	236.998	236.814	451.134	300.43	400.054	328.057	327.276	160.116	378.229	153.721	174.207	236.582	346.644	168.226	221.363	303.466	389.511	409.448	389.991	524.665	442.374	386.073	400.903	459.348	373.885	463.931	405.787	401.11	353.053	367.557	368.697	428.964	386.179	368.623	424.137	495.056	371.603	402.979
SUM			4439.74	4062.52	4411.84	4019.5	3178.89	5920.05	5141.46	3952.88	5742.04	7073.27	5752.78	6604.79	3957.28	5282.58	4491.68	4592.59	3911.21	5074.86	3579.65	3930.78	4156.09	4463.53	3819.34	3378.15	3991.95	4977.43	5656.41	4840.39	6324.05	6112.21	4711.17	5422.77	6242.14	4888.57	6530.54	5491.84	4789.31	4724.6	4678.36	4629.28	5521.3	5057.52	5033.1	5547.86	7041.71	5081.41	5452.07
Rha-Rha-C10-C12:1
96	385.295	7.14	582.571	496.091	513.081	492.774	411.453	834.472	764.995	416.772	762.751	827.37	748.918	977.493	409.109	737.78	455.615	451.632	643.36	529.773	573.395	654.58	746.15	424.766	622.866	541.981	419.926	513.874	575.828	505.461	634.073	694.544	506.3	603.978	962.838	542.012	661.053	799.818	510.487	750.966	789.992	703.905	873.847	801.48	783.194	586.175	682.902	495.218	588.294
110	699.393	7.14	411.88	341.386	440.545	373.093	305.346	517.323	464.193	237.657	592.766	713.774	597.282	719.676	402.051	757.241	571.791	421.591	534.936	459.892	464.514	531.101	571.148	432.016	498.154	467.153	398.142	715.174	715.696	498.054	701.103	807.816	486.606	594.799	869.691	500.58	872.705	767.855	513.645	728.764	682.316	491.12	742.392	674.732	637.521	547.091	621.842	511.182	528.398
154	677.411	7.14	451.111	394.578	434.995	366.798	309.591	511.26	436.15	224.823	561.611	595.142	536.25	540.174	345.274	736.331	362.526	352.478	485.162	381.587	428.052	469.009	357.112	333.32	447.338	314.085	309.101	631.234	409.08	555.531	734.04	783.193	329.249	419.706	772.205	590.913	730.4	680.511	604.167	377.9	371.608	367.307	432.421	419.693	355.462	409.087	481.856	340.239	393.888
214	197.153	7.14	205.589	179.325	323.108	143.298	250.793	219.057	172.199	112.144	253.992	255.535	458.424	238.556	238.573	306.031	262.785	239.62	194.084	211.464	162.519	171.028	168.425	242.866	250.635	144.057	256.405	335.679	341.405	279.716	319.518	374.876	286.733	363.781	398.367	274.47	427.508	338.305	277.803	361.927	385.332	323.444	436.961	260.981	348.721	357.51	436.145	354.826	375.832
234	371.276	7.14	1357.98	1286.63	2190.66	1538.56	1468.59	1539.19	1721.72	1669.31	1940.32	2382.7	1677.25	1589.2	501.102	486.994	276.825	303.215	209.716	326.477	183.616	197.008	179.804	288.595	200.478	231.759	189.513	266.912	264.088	401.973	486.188	317.726	344.699	290.322	356.684	257.317	253.914	347.25	329.047	309.615	187.507	211.961	218.376	177.666	192.46	183.184	247.222	200.48	203.788
256	349.294	7.14	473.415	440.644	1104.08	592.876	519.632	646.842	689.93	665.327	783.896	1387.32	660.469	661.87	216.881	318.843	184.486	185.267	133.194	221.694	122.832	144.739	115.625	201.496	131.299	153.358	64.2392	100.094	83.0817	134.724	144.551	83.6445	116.898	84.8365	114.235	79.0114	87.1531	124.843	92.0817	112.963	53.0813	65.2919	71.4922	55.569	48.9297	70.4912	71.7024	63.3312	58.2853
SUM			3482.55	3138.65	5006.46	3507.4	3265.41	4268.14	4249.19	3326.03	4895.34	6161.84	4678.59	4726.97	2112.99	3343.22	2114.03	1953.8	2200.45	2130.89	1934.93	2167.46	2138.26	1923.06	2150.77	1852.39	1637.33	2562.97	2389.18	2375.46	3019.47	3061.8	2070.48	2357.42	3474.02	2244.3	3032.73	3058.58	2327.23	2642.13	2469.83	2163.03	2775.49	2390.12	2366.29	2153.54	2541.67	1965.28	2148.49
Siderophores
Pyochelin (PCH)
300	325.067	4.69	10.1042	18.7483	13.4573	5.99541	7.8907	26.6111	11.5774	5.193	34.2389	27.9241	36.7688	62.1235	160.438	341.161	176.479	207.697	251.182	260.448	219.068	354.93	198.325	169.342	173.269	228.459	176.481	310.3	235.089	465.8	378.64	293.481	388.745	192.991	346.25	286.015	375.824	204.466	9.24613	8.4017	10.7711	2.84734	1.64324	3.2275	0.239676	0.66708	2.32998	2.96984	0.768686
298	325.067	5.01	5.40958	8.82067	13.4573	5.99541	7.8907	8.80651	11.5774	5.193	4.95884	10.5574	14.0757	30.1718	396.646	724.288	468.797	228.271	503.023	317.219	593.149	795.154	360.974	317.09	166.67	436.372	497.161	626.78	404.791	473.703	811.227	651.782	367.575	713.82	509.302	728.695	656.583	407.178	31.9778	52.4893	17.0803	5.59333	5.28737	24.6345	1.17689	9.47824	5.75495	2.96984	5.92487
SUM			15.5138	27.569	26.9146	11.9908	15.7814	35.4176	23.1549	10.386	39.1977	38.4816	50.8445	92.2954	557.084	1065.45	645.276	435.968	754.205	577.667	812.217	1150.08	559.299	486.432	339.939	664.831	673.642	937.079	639.88	939.503	1189.87	945.263	756.321	906.811	855.552	1014.71	1032.41	611.644	41.2239	60.891	27.8514	8.44067	6.93061	27.862	1.41657	10.1453	8.08492	5.93968	6.69356
Pyoverdine (PVD)
PVD+Fe
410	693.766	2.01	1.3844	0.556276	0	0	0	0.0245482	0	1.57816	1.13943	1.23142	0	0.0491861	42.9533	32.8512	32.2672	14.3827	14.8965	28.7317	15.0987	11.4087	25.4465	13.3353	28.3878	19.933	28.9577	27.6764	19.2129	16.1445	7.08847	22.3513	8.7846	4.73486	19.543	17.2385	9.91751	45.5623	55.0506	61.316	26.6196	25.7866	24.1378	22.8458	32.093	24.2355	40.4727	39.3456	20.9968
411	462.847	2.01	0	0	0	0	0	0	0	0	0	0	0	0	12.5053	3.72534	11.1653	0.343886	6.81614	7.76796	4.43784	0.955022	4.37167	8.2449	4.76712	3.35129	4.88585	8.96679	4.01504	3.82943	0	7.53811	2.41035	4.10844	6.42205	0.977507	4.6948	8.22323	18.5144	15.0894	5.49305	3.69428	6.80588	3.09713	4.7969	0.610643	8.03599	9.25343	2.7707
SUM			1.3844	0.556276	0	0	0	0.0245482	0	1.57816	1.13943	1.23142	0	0.0491861	55.4586	36.5766	43.4325	14.7266	21.7126	36.4997	19.5365	12.3637	29.8181	21.5802	33.1549	23.2843	33.8436	36.6431	23.2279	19.9739	7.08847	29.8894	11.1949	8.84331	25.965	18.216	14.6123	53.7855	73.565	76.4054	32.1127	29.4809	30.9437	25.9429	36.8899	24.8462	48.5087	48.5991	23.7675
Ferribactin
378	451.225	2.12	4.27404	16.3751	12.2079	8.94193	8.4187	8.3599	6.54158	3.18714	23.8455	7.31642	30.171	7.9372	54.2595	39.3022	90.534	42.7655	39.976	87.6165	34.3315	53	115.105	48.0466	76.5588	86.0692	43.0797	50.8266	23.2402	43.8796	16.7688	32.6157	11.6556	13.9041	32.4563	11.3773	31.5835	174.696	38.6913	86.9515	37.5248	98.2924	51.3104	105.489	109.055	123.027	233.907	63.4494	50.0856
424	676.333	2.12	38.6254	27.6766	49.7939	13.4188	20.6842	45.2301	28.4856	11.416	35.7613	25.7372	30.1564	62.3026	6.75996	1.81833	3.13788	6.56251	8.77721	13.5448	3.60804	3.00308	11.1273	4.61692	6.61464	15.9402	3.70099	4.65421	3.11903	2.43843	2.48469	2.444	2.57461	1.64911	3.56074	3.5349	10.4592	28.9491	74.1114	92.0078	48.3705	102.677	37.453	71.2675	152.526	94.4954	104.227	89.2424	55.5137
SUM			42.8995	44.0517	62.0018	22.3608	29.1029	53.59	35.0272	14.6031	59.6068	33.0536	60.3274	70.2398	61.0195	41.1206	93.6719	49.328	48.7533	101.161	37.9395	56.0031	126.232	52.6635	83.1735	102.009	46.7806	55.4808	26.3592	46.3181	19.2535	35.0597	14.2302	15.5532	36.017	14.9122	42.0427	203.645	112.803	178.959	85.8953	200.969	88.7635	176.756	261.581	217.523	338.134	152.692	105.599
PVD
428	445.209	2.15	0	0.29801	3.03005	0.61108	0.0810622	0.461135	1.13321	4.54722	0	2.36613	0	3.90074	1.97883	1.89055	1.45086	4.24841	0	0.773318	0	0	0.676548	3.03074	0	0	0	2.07455	0	0	1.49883	0.890773	0	0	3.47692	0	0.176614	0	5.30036	12.455	0	0	10.1691	5.20775	2.65782	0	0	0.497843	0.137354
426	667.309	2.18	3.99178	6.34244	4.09169	5.14515	2.86319	14.4117	6.75991	2.79841	7.22663	4.40077	14.5311	5.25476	3.0634	4.62854	11.324	3.84179	5.50085	7.02338	2.9741	3.41037	5.79535	6.92627	3.35037	6.53753	0.657364	0.530579	2.93647	12.7027	10.3624	1.77431	2.2087	0.954712	7.8263	0.991338	5.27259	2.85649	2.87152	8.06971	1.42685	4.81059	2.44503	3.67438	1.81158	8.99293	4.04242	3.09828	2.60475
SUM			3.99178	6.64045	7.12174	5.75623	2.94425	14.8729	7.89312	7.34562	7.22663	6.76689	14.5311	9.15551	5.04222	6.51909	12.7749	8.0902	5.50085	7.7967	2.9741	3.41037	6.4719	9.95701	3.35037	6.53753	0.657364	2.60513	2.93647	12.7027	11.8612	2.66508	2.2087	0.954712	11.3032	0.991338	5.4492	2.85649	8.17188	20.5247	1.42685	4.81059	12.6142	8.88213	4.46939	8.99293	4.04242	3.59612	2.74211
OTHER
425	661.326	2.24	2.08206	3.0161	3.47897	2.45796	3.37775	1.18296	4.51653	2.80521	4.89421	1.5975	3.43475	7.0415	2.16313	2.03302	1.89743	2.77403	0.833921	2.08951	1.32537	4.4132	2.07694	1.86351	0.734374	2.31065	4.38912	1.02808	1.77608	4.8888	0	1.68363	3.30866	3.29247	3.84827	6.50514	4.7328	2.20346	3.64069	4.49765	0.754217	0.804296	5.35161	3.66733	1.26976	0.946034	1.60496	2.23362	1.08586
420	505.244	2.12	67.61	88.1069	32.2482	125.079	105.018	110.93	149.59	101.892	88.9127	33.62	86.9268	109.952	6.98929	1.94637	5.21683	1.8431	3.21683	2.76532	2.56798	4.29763	4.82089	7.86389	7.78788	4.36099	4.48319	6.00389	2.95333	3.58936	3.24419	4.36164	1.30077	2.20979	4.63394	1.99478	5.4832	7.82501	3.99664	4.39914	2.87622	2.94777	2.8005	6.1121	4.15679	2.99782	6.46441	3.02202	3.29195
SUM (ALL)			117.968	142.371	104.851	155.654	140.442	180.6	197.027	128.224	161.78	76.2694	165.22	196.438	130.673	88.1956	156.993	76.7619	80.0175	150.313	64.3435	80.488	169.42	93.9281	128.201	138.503	90.1539	101.761	57.253	87.4728	41.4474	73.6595	32.2433	30.8535	81.7675	42.6194	72.3202	270.316	202.177	284.786	123.065	239.013	140.473	221.361	308.367	255.306	398.754	210.143	136.487
[truncated: 61 more columns]

## Sheet: Phenazines
row ID			Soot-A4_P1-B-1_01_7281.mzXML Peak area	Soot-A5_P1-B-2_01_7282.mzXML Peak area	Soot-A6_P1-B-3_01_7283.mzXML Peak area	Soot-B4_P1-B-4_01_7284.mzXML Peak area	Soot-B5_P1-B-5_01_7285.mzXML Peak area	Soot-B6_P1-B-6_01_7286.mzXML Peak area	Soot-C4_P1-B-7_01_7287.mzXML Peak area	Soot-C5_P1-B-8_01_7288.mzXML Peak area	Soot-C6_P1-B-9_01_7289.mzXML Peak area	Soot-D4_P1-B-10_01_7290.mzXML Peak area	Soot-D5_P1-B-11_01_7291.mzXML Peak area	Soot-D6_P1-B-12_01_7292.mzXML Peak area	Rom-A4_P1-B-1_01_7399.mzXML Peak area	Rom-A5_P1-B-2_01_7400.mzXML Peak area	Rom-A6_P1-B-3_01_7401.mzXML Peak area	Rom-B4_P1-B-4_01_7402.mzXML Peak area	Rom-B5_P1-B-5_01_7403.mzXML Peak area	Rom-B6_P1-B-6_01_7404.mzXML Peak area	Rom-C4_P1-B-7_01_7405.mzXML Peak area	Rom-C5_P1-B-8_01_7406.mzXML Peak area	Rom-C6_P1-B-9_01_7407.mzXML Peak area	Rom-D4_P1-B-10_01_7408.mzXML Peak area	Rom-D5_P1-B-11_01_7409.mzXML Peak area	Rom-D6_P1-B-12_01_7410.mzXML Peak area	Winst-A4_P1-F-1_01_7580.mzXML Peak area	Winst-A5_P1-F-2_01_7581.mzXML Peak area	Winst-A6_P1-F-3_01_7582.mzXML Peak area	Winst-B4_P1-F-4_01_7583.mzXML Peak area	Winst-B5_P1-F-5_01_7584.mzXML Peak area	Winst-B6_P1-F-6_01_7585.mzXML Peak area	Winst-C4_P1-F-7_01_7586.mzXML Peak area	Winst-C5_P1-F-8_01_7587.mzXML Peak area	Winst-C6_P1-F-9_01_7588.mzXML Peak area	Winst-D4_P1-F-10_01_7589.mzXML Peak area	Winst-D5_P1-F-11_01_7590.mzXML Peak area	Winst-D6_P1-F-12_01_7591.mzXML Peak area	ASMDM-A4_P1-D-1_01_7550.mzXML Peak area	ASMDM-A5_P1-D-2_01_7551.mzXML Peak area	ASMDM-A6_P1-D-3_01_7552.mzXML Peak area	ASMDM-B4_P1-D-4_01_7553.mzXML Peak area	ASMDM-B5_P1-D-5_01_7554.mzXML Peak area	ASMDM-B6_P1-D-6_01_7555.mzXML Peak area	ASMDM-C4_P1-D-7_01_7556.mzXML Peak area	ASMDM-C5_P1-D-8_01_7557.mzXML Peak area	ASMDM-C6_P1-D-9_01_7558.mzXML Peak area	ASMDM-D4_P1-D-10_01_7559.mzXML Peak area	ASMDM-D5_P1-D-11_01_7560.mzXML Peak area
row ID	row m/z	row retention time	Soothill	Soothill	Soothill	Soothill	Soothill	Soothill	Soothill	Soothill	Soothill	Soothill	Soothill	Soothill	Romling	Romling	Romling	Romling	Romling	Romling	Romling	Romling	Romling	Romling	Romling	Romling	Winstanley	Winstanley	Winstanley	Winstanley	Winstanley	Winstanley	Winstanley	Winstanley	Winstanley	Winstanley	Winstanley	Winstanley	ASMDM	ASMDM	ASMDM	ASMDM	ASMDM	ASMDM	ASMDM	ASMDM	ASMDM	ASMDM	ASMDM
Phenazines
1-Hydroxyphenazine (1-HP)
10	197.07	4.18	358.614	368.185	243.169	609.613	513.718	321.982	268.425	230.48	234.493	188.944	250.479	218.772	18775.7	16380.8	18873.5	13955.6	14967.8	16098.8	14995.5	20088.4	23333.3	18999.9	19537.3	21558.8	23797.9	16321.7	19509.7	14061.8	14134.1	18316.8	16807.5	15388.4	16692.9	18703.1	14561.8	23227.3	14502.5	12274.5	13229.6	7506.36	7947.6	10474	6022.51	8894.04	9699.96	10653.4	14859.6
Pyocyanin (PYO)
16	211.086	1.99	10.0679	7.07224	2.34395	3.53686	8.40794	0.516931	4.3229	8.2182	66.0865	76.6488	59.7787	59.0382	14458.7	15826.1	16003.2	11759.1	10151	14241.4	12226.1	8921.27	14966.2	15426.8	12531.1	17490.8	18112.8	23036	25908.6	24086	24497.8	22957.3	17625.9	19425.7	25698.1	20929.5	21250.2	30904.6	9081.14	8854.76	6520.85	4343.42	4713.91	6145.15	4212.52	4814.58	6377.41	5113.08	7606.67
226	211.086	1.43	473.323	415.251	251.42	899.895	382.184	329.796	875.287	731.543	133.472	311.612	146.465	319.091	11.8621	15.3162	17.0001	18.1593	9.49817	28.4657	11.3306	10.3316	8.73118	25.0388	7.19944	13.7963	15.5492	30.2363	11.0691	11.2144	8.58639	16.8154	19.3178	29.1978	16.0382	13.9215	21.409	57.4245	14.7078	26.7446	8.7955	4.11761	15.0768	16.7005	4.36346	19.0213	6.73431	5.00765	5.08428
SUM			483.391	422.323	253.764	903.432	390.592	330.313	879.61	739.761	199.558	388.26	206.244	378.129	14470.6	15841.5	16020.2	11777.3	10160.5	14269.9	12237.5	8931.6	14975	15451.8	12538.3	17504.6	18128.4	23066.3	25919.7	24097.2	24506.4	22974.1	17645.2	19454.9	25714.1	20943.5	21271.6	30962	9095.85	8881.51	6529.65	4347.54	4728.98	6161.85	4216.89	4833.6	6384.14	5118.09	7611.76
Phenazine-1-carboxamide (PCN)
34	224.081	3.97	24.3545	26.0708	6.50563	50.5492	48.5542	18.7416	40.7321	29.9647	5.2148	22.2523	6.49841	8.53043	1868.55	1795.12	1988.46	1260.59	1119.88	1601.48	1269.26	1239.02	1715.38	1552.95	1398.51	1824.91	2118.49	1936.29	1953.5	1662.13	1208.05	1928.77	1299.86	1074.92	1799.94	1322.79	1309.84	2384.5	2572.71	2230.16	2288.01	2569.93	2337.21	2408.16	2448.15	2093.77	2219.63	2110.6	2292.23
Phenazine-1-carboxylic acid (PCA)
8	225.065	4.43	6472.71	6168.13	4630.68	11536.9	11153.2	5558.67	12468.4	9501.31	5134.1	6445.68	4476.36	4284.09	30941.6	32326.2	29871.5	21168.7	17796.2	27827.9	21809.6	21071	26165.1	27809	23324.9	26732.8	36192.9	37747.5	36902.6	32133.1	31633.7	33637.2	24602.5	21480.8	33755.5	29458.2	26753.8	38907.1	35058	31978	28745.7	32171.3	32228.2	30552.2	31414.2	30522.5	32371	33606.7	31443.3
27	247.047	4.43	471.883	560.55	564.782	982.985	942.795	510.471	1189.27	861.593	568.644	825.334	527.025	523.732	3527.03	4116.39	3717.7	2731.14	2097.73	3703.35	2751.96	2573.29	3159.58	3189.34	2936.18	3235.58	4827.4	4916.96	5096.07	4421.6	4146.6	4813.09	3313.78	2961.46	4449.18	4416.78	3730.04	5409.63	4652.57	4345.55	3872.39	4282.42	4218.08	4030.52	3873.06	4008.57	4502.1	3905.42	4270.02
50	471.106	4.43	134.073	132.44	68.6556	316.938	293.521	112.487	368.317	229.536	85.6659	108.813	63.6745	58.0907	1634.87	1738.4	1713.28	1164.94	879.277	1413.01	991.883	1014.42	1375.12	1458.1	1149.89	1401.72	1743.44	1635.4	1705.89	1420.35	712.493	1668.88	1098.59	732.983	1216.4	1229.59	650.522	1602.65	1322.2	1258.09	1225.11	1315.92	1447.86	1471.84	1178.17	1236.73	1103.51	1493.36	1677.74
78	207.055	4.43	211.14	283.084	183.4	486.266	482.713	287.39	584.345	431.844	251.316	232.404	147.916	217.533	1022.53	1031.8	994.043	647.02	638.101	841.79	671.39	676.804	881.464	838.792	766.133	941.209	1482.14	1450.47	1296.95	1124.41	993.631	1186.37	851.406	676.696	969.973	928.456	626.106	1477.04	981.697	880.592	924.867	874.577	1223.02	1116.29	1178.69	996.575	884.163	1128.26	1234.89
84	356.069	4.43	17.2782	13.0024	3.69433	58.2353	49.7409	11.3966	80.7847	27.1935	2.71161	1.19464	1.33006	0.485412	899.201	546.507	745.007	444.727	355.511	559.677	445.987	449.783	661.985	640.762	588.654	745.784	833.147	1029.67	951.392	792.649	676.478	899.86	597.972	477.535	824.549	720.507	576.269	687.226	503.237	829.277	390.793	471.501	771.949	398.686	378.612	399.271	721.618	831.551	421.364
257	468.098	4.43	1.56178	0	0	5.8879	4.32862	0	11.1704	0.703969	0	0	0	0	324.5	467.823	491.806	274.014	258.81	421.878	201.99	195.255	274.9	284.312	249.729	258.631	544.178	409.097	435.654	376.311	211.085	337.131	241.138	172.873	303.198	260.261	212.827	507.621	441.301	353.324	350.716	394.515	317.757	361.892	323.07	335.513	284.307	325.607	425.896
SUM			7308.65	7157.2	5451.21	13387.2	12926.3	6480.41	14702.3	11052.2	6042.44	7613.43	5216.31	5083.93	38349.7	40227.2	37533.3	26430.5	22025.6	34767.6	26872.8	25980.6	32518.2	34220.3	29015.4	33315.7	45623.2	47189.1	46388.6	40268.5	38374	42542.6	30705.4	26502.4	41518.8	37013.8	32549.6	48591.2	42959	39644.8	35509.6	39510.3	40206.9	37931.4	38345.8	37499.2	39866.7	41290.9	39473.2
[truncated: 61 more columns]

## Sheet: Quinolones
row ID			Soot-A4_P1-B-1_01_7281.mzXML Peak area	Soot-A5_P1-B-2_01_7282.mzXML Peak area	Soot-A6_P1-B-3_01_7283.mzXML Peak area	Soot-B4_P1-B-4_01_7284.mzXML Peak area	Soot-B5_P1-B-5_01_7285.mzXML Peak area	Soot-B6_P1-B-6_01_7286.mzXML Peak area	Soot-C4_P1-B-7_01_7287.mzXML Peak area	Soot-C5_P1-B-8_01_7288.mzXML Peak area	Soot-C6_P1-B-9_01_7289.mzXML Peak area	Soot-D4_P1-B-10_01_7290.mzXML Peak area	Soot-D5_P1-B-11_01_7291.mzXML Peak area	Soot-D6_P1-B-12_01_7292.mzXML Peak area	Rom-A4_P1-B-1_01_7399.mzXML Peak area	Rom-A5_P1-B-2_01_7400.mzXML Peak area	Rom-A6_P1-B-3_01_7401.mzXML Peak area	Rom-B4_P1-B-4_01_7402.mzXML Peak area	Rom-B5_P1-B-5_01_7403.mzXML Peak area	Rom-B6_P1-B-6_01_7404.mzXML Peak area	Rom-C4_P1-B-7_01_7405.mzXML Peak area	Rom-C5_P1-B-8_01_7406.mzXML Peak area	Rom-C6_P1-B-9_01_7407.mzXML Peak area	Rom-D4_P1-B-10_01_7408.mzXML Peak area	Rom-D5_P1-B-11_01_7409.mzXML Peak area	Rom-D6_P1-B-12_01_7410.mzXML Peak area	Winst-A4_P1-F-1_01_7580.mzXML Peak area	Winst-A5_P1-F-2_01_7581.mzXML Peak area	Winst-A6_P1-F-3_01_7582.mzXML Peak area	Winst-B4_P1-F-4_01_7583.mzXML Peak area	Winst-B5_P1-F-5_01_7584.mzXML Peak area	Winst-B6_P1-F-6_01_7585.mzXML Peak area	Winst-C4_P1-F-7_01_7586.mzXML Peak area	Winst-C5_P1-F-8_01_7587.mzXML Peak area	Winst-C6_P1-F-9_01_7588.mzXML Peak area	Winst-D4_P1-F-10_01_7589.mzXML Peak area	Winst-D5_P1-F-11_01_7590.mzXML Peak area	Winst-D6_P1-F-12_01_7591.mzXML Peak area	ASMDM-A4_P1-D-1_01_7550.mzXML Peak area	ASMDM-A5_P1-D-2_01_7551.mzXML Peak area	ASMDM-A6_P1-D-3_01_7552.mzXML Peak area	ASMDM-B4_P1-D-4_01_7553.mzXML Peak area	ASMDM-B5_P1-D-5_01_7554.mzXML Peak area	ASMDM-B6_P1-D-6_01_7555.mzXML Peak area	ASMDM-C4_P1-D-7_01_7556.mzXML Peak area	ASMDM-C5_P1-D-8_01_7557.mzXML Peak area	ASMDM-C6_P1-D-9_01_7558.mzXML Peak area	ASMDM-D4_P1-D-10_01_7559.mzXML Peak area	ASMDM-D5_P1-D-11_01_7560.mzXML Peak area
row ID	row m/z	row retention time	Soothill	Soothill	Soothill	Soothill	Soothill	Soothill	Soothill	Soothill	Soothill	Soothill	Soothill	Soothill	Romling	Romling	Romling	Romling	Romling	Romling	Romling	Romling	Romling	Romling	Romling	Romling	Winstanley	Winstanley	Winstanley	Winstanley	Winstanley	Winstanley	Winstanley	Winstanley	Winstanley	Winstanley	Winstanley	Winstanley	ASMDM	ASMDM	ASMDM	ASMDM	ASMDM	ASMDM	ASMDM	ASMDM	ASMDM	ASMDM	ASMDM
Quinolones
C5-HQ			HHQ-type			C5
76	216.138	4.34	407.383	408.587	370.743	273.664	523.792	532.526	458.274	405.724	613.665	484.485	288.735	562.257	1885.6	1480.34	1628.53	1826.55	1582.32	1680.37	1904.35	1589.23	1643.1	1864.04	1598.09	1721.67	1674.58	1108.09	897.398	1345.95	908.516	1016.5	1429.73	1164.85	919.949	1156.86	950.313	683.202	652.887	608.824	612.58	896.016	593.001	682.867	880.793	708.148	941.765	961.022	771.707
C6-HQ			HHQ-type			C6
391	230.154	4.88	163.953	164.711	176.412	194.731	222.687	228.001	180.52	162.142	139.385	148.186	237.239	200.674	448.962	291.498	390.637	454.948	451.524	390.289	554.262	593.396	596.593	454.487	511.239	579.994	270.228	467.003	374.579	576.939	520.683	469.402	265.82	463.516	398.054	678.861	440.452	317.707	458.335	393.162	352.731	430.316	320.371	352.449	406.252	374.024	311.506	475.055	418.042
C5-QNO			HQNO-type			C5
72	232.132	4.46	292.178	207.834	357.033	340.85	381.635	453.765	249.785	371.998	386.546	342.58	394.496	441.806	1413.4	1435.44	1747.65	1185.14	1111.23	1629.47	1204.41	1472.93	1932.47	1564.63	1663.62	2135	1881.95	1739.45	1670.34	1414.42	1380.3	1727.53	1571.17	1393.46	1634.45	1556.77	1399.54	1987.11	986.842	794.709	1087.13	826.623	773.765	860.374	852.75	934.816	636.257	1000.39	964.839
C7-HQ			HHQ-type			C7
1	244.169	5.39	120603	126096	106669	140033	134414	124068	123678	140863	126492	112713	127917	129693	121663	112266	103974	124445	111372	113006	119800	111944	102729	126403	107530	94518.3	107075	91355.6	75969	111946	95166.2	86796.5	113580	92619.5	84276.7	106589	89266	72831.8	113540	109009	97686.3	123866	105807	107042	111744	100349	95748.6	110563	100161
57	487.332	5.39	3304.87	3463.81	1458.3	3131.92	3498.23	2129.84	2415.98	3227.32	1677.16	1213.79	1877.06	2414.92	2372.24	1269.77	1350.43	2114.21	2822.81	1535.37	3148.6	2421.56	2175.75	2240	2368.64	1980.94	1018.08	733.853	427.36	1204.38	967.315	663.58	1183.02	826.682	577.274	809.024	510.716	380.197	1133.86	1235.53	1085.98	1527	1133.27	1232.59	1474.92	848.716	684.548	1162.38	902.261
61	266.151	5.39	1349.49	1426.03	1064.85	1616.12	1573.22	1419.06	1472.53	1719.63	1376.4	1138.2	1428.37	1512.59	1284.95	1091.32	943.772	1486.54	1275.51	1254.04	1421.72	1238.87	1103.85	1320	1140.62	1009.63	1156.92	909.354	620.138	1220.85	951.898	975.237	1096.25	974.951	788.335	1089.47	799.031	773.494	1392.3	1185.13	1172.02	1480.07	1058.58	1142.28	1269.76	1137.9	1001.69	1048.61	932.802
SUM			125257	130985	109193	144781	139486	127617	127566	145810	129545	115065	131223	133620	125320	114627	106268	128046	115470	115795	124371	115604	106009	129963	111039	97508.9	109250	92998.8	77016.5	114371	97085.5	88435.3	115859	94421.1	85642.3	108487	90575.8	73985.5	116066	111430	99944.3	126873	107999	109417	114488	102335	97434.8	112774	101996
C6-QNO			HQNO-type			C6
189	246.148	4.94	99.3174	92.3629	88.0736	83.3742	91.629	97.198	84.2729	91.8815	92.2274	82.2968	63.4274	115.308	604.506	511.417	738.302	423.132	457.227	552.915	436.59	486.931	624.935	543.81	527.906	715.669	810.874	470.636	447.143	385.344	859.63	620.332	494.141	363.166	459.566	439.592	761.271	578.857	563.981	365.659	249.342	407.18	394.165	377.357	398.954	395.963	393.924	511.341	515.465
C8:1-HQ			HHQ-type			C8:1
117	256.169	5.87	345.087	345.949	262.69	357.492	354.877	215.862	346.585	310.7	208.607	185.872	206.669	318.695	873.397	694.636	903.094	1029.12	1213.42	955.18	1169.36	1087.26	1058.06	912.722	1058.66	969.945	707.982	443.526	420.365	494.523	445.463	445.128	875.997	747.317	459.915	746.617	438.555	410.051	403.158	373.581	467.558	487.856	333.14	637.73	485.151	446.121	762.195	480.258	590.961
C7:1-HQ-OH			Other			C7:1
51	258.148	5.19	272.569	476.454	560.479	248.128	299.879	622.92	404.174	510.943	633.798	602.424	514.622	359.539	3719.96	4670.64	5517.29	3644.24	3883.63	4998.35	3550.14	4218.14	5677.87	4259.84	4512.1	5795.39	5365.64	5590.98	5977.11	4230.34	3500.91	5624.11	4557.75	4146.39	5147.02	5152.76	4807.71	5802.98	1644.99	961.54	2098.2	1073.51	1819.18	1783.03	1787.42	1948.95	1407.02	2172.29	1678.39
C8-HQ			HHQ-type			C8
32	258.185	5.87	1076.82	1018.43	705.542	1089.86	980.643	733.107	1045.97	1041.64	809.186	763.278	681.434	1002.3	4291.14	3534.73	3523.08	4093.47	4349.42	4450.01	4581.33	3908.77	4007.41	4788.18	3922.98	3649.19	2899.57	2536.87	1851.58	3053.01	1990.05	2342.74	3564.01	2927.44	1467.98	3220.68	2318.78	2028.86	2740.18	2399.67	2836.3	2230.46	2225.06	2275.23	2533.09	1839.02	1607.78	2781.95	2778.17
C7-PQS			PQS-type			C7
4	260.164	5.69	10636.1	12812.6	8664.79	6729.85	7931.17	9865.98	5163.99	6708.48	7882.43	6847.38	8510.02	14649.1	73988.3	78489.5	87657.8	78687.3	102653	93164.5	88381.3	102905	109913	81468	101386	88255.8	78401.3	72203.3	78967.4	74451.4	69464.3	74084.5	78210.4	88606.6	80342.1	77257.9	80704.9	71606.1	57574.5	64179.7	71427.3	66993.4	78674.4	78149.2	72796.1	77732.4	68488.2	66523.8	75277
C7-QNO			HQNO-type			C7
3	260.164	5.41	35584.3	41413	41801.7	34769.9	35675.4	47298.7	37988	38985.6	49566	45847.8	45452.9	52153.4	64592.9	78474.2	80712.9	57844.1	52204.1	76392.5	48587.1	54655.8	66651.2	67912.6	57324.6	67814.3	83559.1	98412.9	101160	79859.2	86615.5	104395	72811.4	76504.8	98333.1	87542.2	89456.8	98998.9	58506.4	40914.9	58018.6	45525.8	48388.7	42175.3	48196.2	50009.2	47203.5	65765.2	55521.3
97	519.322	5.41	427.448	518.416	341.404	285.725	316.873	491.966	301.583	356.004	435.392	499.184	438.745	548.766	987.869	1047.16	1499.93	921.523	1028.1	1355.79	1288.42	1600.91	2200.2	1074.3	1770.57	2392.05	1508.67	1554.31	1949.69	1124.73	732.546	1665.61	1090.05	1461.68	1457.86	1319.97	1262.04	2037.05	403.468	499.583	559.493	340.201	587.835	520.154	442.039	402.997	568.398	786.922	634.419
218	282.146	5.41	184.057	219.756	247.037	315.592	213.487	332.04	249.887	393.033	296.382	465.826	433.991	464.155	401.172	550.639	527.63	367.223	314.207	489.055	292.292	422.596	529.618	396.084	334.822	489.378	579.299	690.786	682.242	428.758	543.296	750.931	498.963	544.79	442.871	644.711	451.195	818.351	568.952	457.237	573.573	495.044	501.584	867.792	279.519	286.643	523.327	450.303	409.291
SUM			36195.8	42151.1	42390.1	35371.2	36205.8	48122.7	38539.5	39734.7	50297.8	46812.8	46325.6	53166.3	65981.9	80072	82740.4	59132.9	53546.4	78237.3	50167.8	56679.3	69381	69383	59430	70695.8	85647	100658	103792	81412.7	87891.3	106811	74400.4	78511.3	100234	89506.8	91170	101854	59478.8	41871.7	59151.7	46361.1	49478.1	43563.2	48917.8	50698.8	48295.2	67002.4	56565
C9:1-HQ			HHQ-type			C9:1
5	270.185	5.74	10411.7	11433.8	7853.49	13876.1	11540.4	9573.77	10733.1	12282.6	9197.19	8222.21	9542.51	10122.6	28162	26847	25682	29867.4	31302.8	26330.3	31524.9	31620.3	29317	28960.9	28778.8	23863.7	26885.4	23030.8	20828.7	26881.5	23727	23551	28424.9	25779.9	22077.1	26621.2	23263	19905.3	33744	33327	33255.7	35286.4	32796.5	33858.5	33232.5	31288.2	29672.1	33559.2	33809.5
C9:1-HQ			HHQ-type			C9:1
436	270.185	6.33	16098.5	26297.5	11837.3	16403.2	22551.6	14423.7	14539.9	14046.1	13524.1	17672.7	19572.5	13645.7	52732	53903.1	53136.3	56031.8	54470.6	56057.6	54813.2	55224.2	51554.2	54740.3	51142.9	45591.1	46700.8	45980.4	45446	48451	50107.8	46464.2	48326.9	51969.9	45617.7	49173.7	49368.9	40060	48955.1	48314.4	48412.3	50732.7	48939.6	47359.4	48391.6	47714.6	46664	49574	50636
403	539.363	6.34	78.0879	64.612	29.1403	61.1339	47.7805	47.8757	63.7724	38.9318	21.2019	16.4606	22.0649	37.0381	403.992	326.271	442.022	408.895	456.024	421.916	355.639	485.362	433.51	236.797	314.236	415.298	277.935	287.558	245.764	267.153	219.404	228.471	275.14	321.814	248.523	258.697	250.034	241.886	229.694	256.849	277.143	260.084	272.932	293.265	282.233	251.077	223.773	293.388	302.407
SUM			16176.6	26362.1	11866.4	16464.3	22599.4	14471.6	14603.7	14085.1	13545.3	17689.2	19594.6	13682.8	53136	54229.4	53578.3	56440.7	54926.6	56479.5	55168.9	55709.6	51987.7	54977.1	51457.1	46006.4	46978.8	46267.9	45691.8	48718.2	50327.2	46692.7	48602.1	52291.7	45866.3	49432.4	49618.9	40301.9	49184.8	48571.2	48689.4	50992.8	49212.6	47652.7	48673.8	47965.6	46887.8	49867.4	50938.4
C9-HQ			HHQ-type			C9
81	294.183	6.3	225.685	355.395	425.007	739.05	450.067	614.238	311.394	520.54	586.981	620.524	490.149	316.345	917.667	788.998	763.066	1747.03	2090.59	933.537	1946.77	1927.69	1743.13	1612.23	1767.3	1637.11	836.525	535.084	668.605	983.632	663.177	549.028	1536.66	795.698	539.091	824.417	589.645	438.722	915.671	1565.61	1793.72	1621.84	1723.53	1801.5	1636.83	1680.9	1523.21	1595.49	946.509
2	272.2	6.33	64624.8	64718.4	46191.4	64693.9	61963.4	57674.9	59415.7	62431.2	53810.2	49096.1	56145.4	60744.3	97054	102299	100225	107690	100598	100400	99282.8	99351.2	89357.2	102516	93468.5	82031.5	94726.8	88409.1	85748.2	96876	94339.1	88045.5	103775	102376	86710.2	98625.2	96310	79261	109143	113356	110576	119435	118857	116049	115644	114574	116455	114440	115799
43	543.394	6.33	710.264	808.415	302.071	535.902	549.038	368.219	378.603	439.827	308.209	173.458	265.642	390.23	2194.57	1433.42	1725.2	2649.09	3094.22	2187.11	3368.08	3197.93	2731.34	2182.37	2327.2	2534.39	1666.25	914.246	1125.43	1607.6	820.548	855.004	1500.44	1763.13	773.023	1395.93	911.873	806.272	1499.9	1658.94	2409.86	2340.78	2373.36	2384.82	2378.67	2057.23	1408.55	1942.38	1901.18
SUM			65560.7	65882.2	46918.5	65968.8	62962.5	58657.4	60105.7	63391.6	54705.4	49890.1	56901.2	61450.8	100166	104522	102713	112086	105782	103520	104598	104477	93831.6	106311	97563	86202.9	97229.6	89858.4	87542.3	99467.2	95822.8	89449.5	106812	104934	88022.3	100846	97811.5	80506	111558	116581	114779	123398	122954	120236	119660	118312	119387	117978	118647
C8-QNO			HQNO-type			C8
48	274.18	5.84	347.597	253.23	317.863	336.214	555.907	464.99	466.51	363.491	536.36	387.073	367.345	377.456	2452.45	2933.32	3721.7	2677.56	2527.07	3290.78	2598.62	2803.01	3610.26	2922.16	3081.85	3515.44	3153.14	2587.5	2699.11	2333.26	2461.68	2863.65	2913.66	2492.22	2570.46	2640.47	2511.45	2844.66	1578.85	906.546	1430.61	1116.7	987.149	1107.88	1411.04	1312.42	1128.07	1667.64	1427.59
C9:2-PQS			PQS-type			C9:2
399	284.163	5.38	511.474	537.564	487.005	381.405	515.567	280.551	485.712	633.865	379.196	524.63	469.705	649.775	786.457	1032.79	305.758	202.007	332.447	278.366	556.411	498.879	236.68	843.19	243.162	275.376	1148.05	1424.08	1369.33	1223.41	1395.12	1646.02	1067.16	1166.34	1446.37	1252.36	1437.71	1423	1333.08	1002.74	1382.7	1087.28	1214.84	1077.76	1150.21	1154	1223.09	1322.38	1245.88
C10:1-HQ			HHQ-type			C10:1
105	284.2	6.27	78.864	62.6819	65.5729	120.395	94.4594	45.7674	172.111	90.3861	42.9499	48.7763	21.6236	47.3646	2221.61	1994.7	2026.45	2688.08	1726.84	1983.52	2276.1	1827.98	1874.18	2396.7	1782.44	1791.45	1500.82	1214.12	833.47	1350.43	768.101	627.697	1595.06	1263.92	883.844	1438.58	631.51	485.318	738.872	550.754	390.513	544.027	476.909	433.452	355.257	443.487	506.959	600.173	625.516
C10:1-HQ			HHQ-type			C10:1
369	284.2	6.78	38.5171	47.5467	26.7337	49.6968	37.9457	33.0708	32.4029	44.7626	30.0428	40.1004	39.8275	43.1995	292.864	219.269	280.4	328.911	177.78	184.073	158.192	215.473	176.444	239.672	190.376	145.216	178.052	80.2568	58.4654	79.7042	59.4196	66.8216	90.4904	102.397	64.7489	118.137	61.9436	79.1058	234.013	46.5766	50.6648	52.1607	26.2822	42.2043	49.7987	28.4886	1.54922	72.4122	42.7687
C9:1-QNO/C9:1-PQS			HQNO/PQS-types			C9:1
11	286.18	5.82	2210.33	2558.31	1879.06	2073.16	2191.12	2322.99	1940.84	2113.13	2241.23	1752.1	2173.2	2754.71	6717.81	6806.32	7964.12	7109.43	7558.4	7322.28	7411.55	8355.96	8482.69	7146.46	7716.58	8083.7	8871.11	9136.93	9075.35	8704.6	8867	10503.2	8465.92	9589.51	9450	8687.72	9228.76	9349.6	8171.45	5608.42	9531.47	6838.89	8142.53	7286.24	7495.31	8071.84	6934.77	9410.89	8299.56
C9:1-HQ-OH			Other			C9:1
291	286.18	6.02	1275.51	1597.49	1390.02	1217.01	1090.88	1714.4	1227.58	1078.16	1576.25	1293.5	1280.22	1790.4	15346.2	16218.5	19878.6	16352.5	17074.7	16372.3	15656.7	17018	21021.2	17986.7	17707.6	19147.4	16224	15453.9	18172.6	8032.27	8761.2	9786.75	15737	9014.16	8875.04	17738.7	8643.05	16593.3	7241.57	5209.31	8320.5	6374.2	6081.31	5512.03	7256.6	6795.05	6031.18	6712.57	8029.33
C9:1-PQS			PQS-type			C9:1
176	286.18	6.77	199.444	234.186	148.081	27.9685	51.0334	225.759	61.7678	70.468	55.3994	121.31	94.9617	238.128	947.103	1431.19	2005.07	2124.15	3094.14	3302.97	2796.77	3431.96	4291.45	2427.79	3038.71	3234.33	1047.52	979.994	1277.14	1126.81	1370.4	963.854	1132.91	1612.38	1149.46	1480.95	1118.55	1070.11	892.416	1321.18	1180.79	1423.99	1265.23	1403.76	1143.15	1233.67	1122.91	1155.64	1499.71
C9-QNO			HQNO-type			C9
7	288.195	6.27	11922.1	13418.6	10954.1	11394.6	10478.1	13239.8	11712.2	10627.9	11749.5	12262.2	11773.5	14118.7	36498.2	41580.4	42956.9	40942.5	40049.4	39854.3	35543.5	39047.2	39930.7	40895.6	37037.4	36695.3	41339.2	41669.2	46195.2	39029.8	42702.1	45811.1	44463.8	46746.7	42709.1	44379.7	46904.3	43422.1	25613.5	15478.1	26145.4	22340.9	25384.2	22447.1	29055.8	27962.5	23209.6	32352.1	24764.4
372	310.178	6.27	91.5348	54.7268	127.228	101.178	45.0788	66.5969	102.574	57.4178	117.181	124.629	67.8072	138.237	335.542	415.356	399.87	387.429	234.901	372.494	319.392	367.481	243.404	417.809	349.067	211.269	408.594	400.469	490.109	419.044	464.214	463.13	406.795	471.775	453.051	502.878	499.885	429.646	301.793	197.812	328.173	284.335	264.565	238.15	329.815	306.717	288.293	385.095	270.884
284	575.384	6.26	49.9158	52.8279	19.6611	42.2288	35.9777	38.5193	36.7987	31.7269	36.0239	21.065	32.6357	38.8317	258.164	435.714	560.178	568.162	603.997	270.159	486.919	709.172	577.972	408.583	493.03	532.142	286.862	465.852	537.212	435.075	413.531	524.032	302.553	354.7	446.626	489.239	493.932	303.287	215.815	80.1873	267.848	172.395	230.56	202.473	270.817	222.749	146.64	302.98	223.844
SUM			12063.6	13526.2	11101	11538	10559.1	13344.9	11851.6	10717.1	11902.7	12407.9	11873.9	14295.7	37091.9	42431.5	43916.9	41898.1	40888.3	40496.9	36349.8	40123.9	40752.1	41722	37879.5	37438.7	42034.7	42535.6	47222.5	39884	43579.9	46798.3	45173.1	47573.2	43608.8	45371.8	47898.1	44155	26131.1	15756.1	26741.5	22797.6	25879.3	22887.7	29656.4	28491.9	23644.6	33040.2	25259.2
C9-PQS			PQS-type			C9
44	288.195	6.57	1162.42	1340.36	1038.27	914.285	800.504	742.623	932.95	608.306	873.164	818.897	1095.78	1176.19	7154.47	8301.16	11174.5	9892.48	14042.2	13049	11519	14286.8	15432.3	9703.38	12981.5	13527.8	6427.57	6966.79	8431.58	6005.4	5281.06	7190.51	7076.21	10331.6	8740.86	6511.65	8437.92	7799.92	5047.25	6380.26	7849.49	6575.14	7921.09	8605.08	8473.36	8656.68	7645.49	6791.1	8386.32
C9-HQ-OH			Other			C9
77	288.195	5.11	353.975	443.803	319.773	569.856	338.319	415.91	511.576	428.806	357.004	350.986	346.041	403.749	1168.57	926.434	1158.68	1215.98	1293.78	1119.27	1306.56	1198.08	1220.89	1178.07	1074.07	1216.68	844.583	501.256	709.565	787.325	987.233	730.284	801.372	791.158	474.605	739.913	701.997	475.524	532.692	535.067	608.039	743.567	687.236	976.849	749.944	718.143	454.334	677.792	746.811
C11:2-HQ			HHQ-type			C11:2
205	296.2	6.32	1222.4	735.394	670.799	1123.67	870.045	1076.9	997.802	1209.89	1038	665.48	2702.49	1087.22	326.284	1459.04	300.362	342.769	2246.68	353.351	2084.02	444.11	361.837	435.517	1844.44	353.037	1056.94	1173.38	979.92	1394.7	1520.19	1152.76	297.475	1670.83	1291.27	1361.64	1339.06	1029.4	2021.96	2181.78	2111.35	2141.65	295.632	338.94	281.435	280.802	1524.59	1758.6	325.542
C11:2-HQ			HHQ-type			C11:2
9	296.2	6.59	5932.11	6077.33	2648.11	5572.48	5422.34	4640.62	4347.23	5231.12	3033.65	3154.35	3466.77	3800.81	14749.5	14798.6	15565.6	19310.7	25321.6	16703.8	20348.9	23118.5	18632.2	16179.4	20564.8	17459	13761.9	11331.2	10959.9	13539.5	13316.4	11541.5	17246.2	18222.3	13053.7	13218.8	13201.8	10100	16081.8	16017.7	20484.3	19060.7	18142.8	21311.2	19784.5	19118.5	17334.2	18782.4	20197.1
C11:1-HQ			HHQ-type			C11:1
225	298.216	6.65	2365.02	2215.9	1236.72	2552.02	2216.37	1610.59	2314.18	2216.17	1515.46	747.875	1343.73	1714.19	17587.6	16465.2	18206.6	22185	20344.4	17824.8	24186.6	19957.3	19132.5	20193.6	18219.1	16803.6	14051	11946.1	11417.5	12512.5	12425.9	11048.4	14924.4	14478.9	10160.8	13002.2	11359.9	9850.34	13587.1	13293.7	14298.1	13209.9	12356.5	12954.5	12849.1	12643.5	12058.7	13427.9	14643
382	595.426	6.65	3.30276	6.04968	0.337936	2.33949	3.13222	0	4.28992	3.85441	2.95549	0.371297	2.91916	4.70747	272.787	234.153	266.946	218.148	172.348	284.937	215.269	161.377	168.164	315.545	150.999	169.754	196.836	154.704	115.941	170.434	158.505	136.621	223.523	197.432	123.078	177.909	146.662	135.234	196.65	171.039	204.037	178.575	179.77	176.53	181.893	170.524	149.177	194.882	214.23
SUM			2368.32	2221.95	1237.05	2554.36	2219.5	1610.59	2318.47	2220.03	1518.42	748.246	1346.65	1718.9	17860.4	16699.3	18473.6	22403.2	20516.7	18109.7	24401.9	20118.7	19300.7	20509.2	18370.1	16973.4	14247.8	12100.8	11533.4	12682.9	12584.4	11185	15147.9	14676.3	10283.9	13180.1	11506.6	9985.58	13783.7	13464.7	14502.2	13388.5	12536.3	13131	13031	12814.1	12207.9	13622.8	14857.2
C11:1-HQ			HHQ-type			C11:1
236	298.216	7.21	1138.92	1081.7	508.138	830.156	840.484	852.775	804.49	788.385	724.593	452.163	764.462	784.076	368.659	4275	4574.21	460.844	6038.66	246.179	5998.86	5907.62	374.946	339.238	5129.33	4581.03	3558.91	2779.47	3442.85	3045.85	2515	2591.68	3730.17	3961.46	2920.18	3170.1	2724.74	2780.23	3465.41	3551.15	4048.96	3864.2	3916.35	3896.28	3911.36	3916.53	3734.12	3953.92	4171.88
C10:1-QNO/C10:1-PQS			HQNO/PQS-types			C10:1
307	300.195	6.21	0	0	0	0	0	0	0	0	0	0	0	0	1027.39	1088.36	1163.76	1207.84	911.525	1113.75	1154.98	898.905	1105.46	1102.56	899.447	1116.61	912.721	607.898	637.744	573.339	806.056	539.962	672.017	602.605	504.94	731.332	550.073	523.444	325.115	51.9768	212.606	240.592	227.226	162.415	307.15	261.947	85.3989	354.716	223.619
C11-HQ			HHQ-type			C11
19	300.231	7.23	1619.09	1224.42	622.392	1460.3	1090.36	1004.51	1139.83	1416.59	918.879	538.328	929.897	1226.49	5967.98	5624.77	6626.41	7346.53	7811.03	7038.58	8082.15	7889.27	7548.15	6622.68	7172.21	6578.52	5152.48	4293.22	4482.02	4094.92	3985.65	4087.91	5070.53	5276.25	4008.28	4298.84	4322.48	3927.1	5190.18	5611.19	6659.02	5619.97	6167.59	6305.58	5871.21	5651.31	5496.87	5490.12	6212.01
C9-QNO-OH/C9-PQS-OH			Other			C9
324	304.19	5.29	123.212	98.8326	91.9277	110.44	117.286	135.845	155.545	114.687	114.09	112.81	102.164	126.51	339.945	386.304	436.05	277.447	233.333	358.383	225.228	326.762	565.306	461.572	385.581	649.961	376.48	399.242	407.207	502.858	539.203	365.861	261.524	284.409	368.134	329.241	569.23	424.602	356.294	263.132	383.695	284.242	290.021	285.807	304.52	277.97	285.406	423.861	408.445
C12:1-HQ			HHQ-type			C12:1
288	312.232	7.1	32.1113	35.9858	13.092	111.306	97.7839	27.8283	72.4439	44.1118	39.4961	35.8491	39.6635	14.9165	726.088	620.381	661.966	1125.6	839.195	710.599	1045.81	783.603	934.447	977.559	763.182	617.177	364.537	520.938	448.319	563.166	464.59	406.269	370.312	329.664	445.145	368.357	490.626	363.208	467.207	395.917	375.538	350.007	305.795	359.993	326.4	300.863	254.318	420.256	457.753
C11:1-QNO/C11:1-PQS			HQNO/PQS-types			C11:1
31	314.211	6.61	433.592	238.963	292.213	570.888	379.387	354.135	378.832	382.62	358.193	342.399	316.486	392.739	6948.33	7247.15	8268.3	9251.53	8018.69	7343.08	8217.89	7431.7	8483	8605.4	7258.01	7396.64	6449.91	5816.22	6403.81	6052.5	5360.45	6104.69	7183.49	7475.13	5751.9	6903.89	6278.3	5853.18	3230.47	1736.86	3449.32	2591.59	2573.79	2566.39	3652.33	3374.62	2209.09	4032.81	2852.08
C11-QNO			HQNO-type			C11
83	316.226	7.15	153.893	159.467	140.026	129.759	127.45	150.597	154.428	127.96	148.995	119.099	121.429	173.602	2007.29	2159.2	2479.84	2594.97	2786.41	1950.71	2732.08	2560.65	2571.49	2432.84	2376.7	2319.98	1692.65	1621.78	1900.26	1530.89	998.503	1587.25	1669.47	1833.12	1447.11	1685.93	1636.36	1511.35	634.974	318.577	877.131	489.131	717.319	656.346	949.861	815.076	448.053	1164.43	706.542
C13:2-HQ			HHQ-type			C13:2
17	324.232	7.39	62.9186	38.7833	41.4098	69.3433	76.695	51.7278	73.3887	49.2578	27.6296	33.4415	25.4789	42.788	454.866	354.336	501.156	612.48	544.388	502.078	610.111	516.51	513.552	535.463	502.48	370.913	414.851	393.528	432.644	368.838	348.541	418.777	438.93	490.67	345.091	396.886	400.404	350.621	6568.52	7129.62	7475.9	7186.72	7489.02	7997.9	6889.37	7047.92	6784.41	7336.22	7341.67
C13:2-HQ			HHQ-type			C13:2
388	324.232	7.05	1060.18	1137.54	540.582	1096.71	1058.41	643.784	891.284	1082.51	636.462	486.566	618.869	842.334	6677.23	6128.43	6683.24	8102.32	9634.87	6491.05	8791.28	9173.17	8133.36	7128.72	8081.82	7420.45	5820.21	4769.12	4517.14	5435.65	4907.99	4820.92	6366.09	6133.52	4568.65	5806.46	5090.91	4034.53	7040.64	7807.87	8224.49	7855.95	7729.68	8295.76	7608.96	7257.1	7263.69	7794.37	8104.31
C13:1-HQ			HHQ-type			C13:1
63	326.247	7.48	0	0	0	0	0	0	0	0	0	0	0	0	2113.3	1534.3	1962.45	2705.92	2852.78	2388.44	2969.73	2676.72	2655.72	2228.08	2162.37	1855.37	1764.83	1373.68	1065.97	1100.17	591.587	917.741	1300.23	1485.11	811.903	1495.89	975.515	785.351	1429.9	1381.74	1760.02	1414.68	1208.21	1834.94	1470.76	1514.22	963.58	1729.86	1738.5
C13-HQ			HHQ-type			C13
172	328.263	8.15	92.6762	74.3959	43.0649	63.4786	60.9732	59.3875	56.378	57.3865	64.1993	47.4557	59.9923	59.1311	302.719	335.151	338.582	498.964	411.156	641.27	550.078	559.246	534.518	502.237	526.649	538.388	312.727	520.054	530.872	450.854	397.688	486.049	288.811	311.003	476.43	494.832	473.058	472.461	483.798	502.121	397.199	492.425	362.603	384.515	321.891	534.479	544.855	315.596	333.711
C13:2-QNO/C13:2-PQS			HQNO/PQS-types			C13:2
67	340.227	7.05	120.72	164.106	91.4082	104.604	98.4245	142.937	164.943	99.8239	121.288	186.61	105.145	128.186	1076.93	1389.37	1450.82	1608.35	2571.67	1193.99	1989.76	2298.31	2084.12	1292.84	1867.39	1685.8	1251.29	833.308	1326.75	1423.84	1025.39	1247.58	1493.77	1881.01	1196.2	1469.52	1499.21	1154.9	731.729	433.932	1111	581.745	1013.59	865.137	1174.38	938.208	586.764	1142.6	852.498
C13:1-QNO/C13:2-PQS			HQNO/PQS-types			C13:1
283	342.242	7.39	19.8096	33.6513	45.2366	35.6324	68.2881	56.1366	38.1349	33.2202	28.3823	38.5227	37.6364	36.8282	692.408	718.395	786.006	1066.3	1088.44	719.431	1013.28	973.206	979.802	870.126	752.274	770.182	598.653	686.517	480.139	418.078	751.545	698.034	723.861	752.661	641.365	628.901	770.383	327.453	435.659	230.547	399.264	362.645	375.97	330.169	510.846	457.844	328.885	515.969	392.027
C15:2-HQ			HHQ-type			C15:2
160	352.263	7.77	68.0219	62.4674	88.4448	48.5524	53.7385	42.6315	31.8309	39.6108	49.8229	36.9006	49.2686	60.5854	355.558	355.207	357.452	501.06	618.237	597.934	558.401	560.068	595.75	472.926	585.122	571.57	393.28	383.38	589.798	393.519	475.678	385.908	411.1	413.888	368.26	448.644	583.334	329.522	482.579	320.711	327.684	266.847	454.972	506.188	466.485	449.446	433.822	339.45	343.33
C15:1-HQ			HHQ-type			C15:1
315	354.278	8.32	112.396	108.047	106.483	93.0703	71.8687	81.2642	68.2399	74.8319	87.1321	70.6993	95.3875	85.5276	1162.02	1281.76	1111.74	1198.89	1390.09	1699.14	1357.51	1397.35	1549.53	1379.56	1458.1	1503.77	1371.71	1376.89	1373.23	1164.55	1010.06	1357.96	1187.36	1286.75	1464.68	1209.58	1333.56	1295.68	893.228	989.412	1179.59	939.314	992.074	1033.72	891.635	894.716	917.884	1087.85	1215.53
C17:1-HQ			HHQ-type			C17:1
106	382.309	9.18	52.2372	27.795	42.2605	134.215	49.5809	58.9831	54.5277	93.3533	27.6708	24.2897	38.928	64.4402	775.231	855.156	1056.22	709.622	1009.92	1445.82	968.091	1026.52	1153.97	1107.71	1256.12	1440.07	778.349	680.481	929.717	539.946	860.092	970.064	505.271	865.608	904.714	953.588	929.174	817.788	481.782	484.029	832.655	950.63	1060.39	1069.18	1041.74	784.904	1091.47	1170.15	1262.48
[truncated: 61 more columns]

## Sheet: Rhamnolipids
row ID			Soot-A4_P1-B-1_01_7281.mzXML Peak area	Soot-A5_P1-B-2_01_7282.mzXML Peak area	Soot-A6_P1-B-3_01_7283.mzXML Peak area	Soot-B4_P1-B-4_01_7284.mzXML Peak area	Soot-B5_P1-B-5_01_7285.mzXML Peak area	Soot-B6_P1-B-6_01_7286.mzXML Peak area	Soot-C4_P1-B-7_01_7287.mzXML Peak area	Soot-C5_P1-B-8_01_7288.mzXML Peak area	Soot-C6_P1-B-9_01_7289.mzXML Peak area	Soot-D4_P1-B-10_01_7290.mzXML Peak area	Soot-D5_P1-B-11_01_7291.mzXML Peak area	Soot-D6_P1-B-12_01_7292.mzXML Peak area	Rom-A4_P1-B-1_01_7399.mzXML Peak area	Rom-A5_P1-B-2_01_7400.mzXML Peak area	Rom-A6_P1-B-3_01_7401.mzXML Peak area	Rom-B4_P1-B-4_01_7402.mzXML Peak area	Rom-B5_P1-B-5_01_7403.mzXML Peak area	Rom-B6_P1-B-6_01_7404.mzXML Peak area	Rom-C4_P1-B-7_01_7405.mzXML Peak area	Rom-C5_P1-B-8_01_7406.mzXML Peak area	Rom-C6_P1-B-9_01_7407.mzXML Peak area	Rom-D4_P1-B-10_01_7408.mzXML Peak area	Rom-D5_P1-B-11_01_7409.mzXML Peak area	Rom-D6_P1-B-12_01_7410.mzXML Peak area	Winst-A4_P1-F-1_01_7580.mzXML Peak area	Winst-A5_P1-F-2_01_7581.mzXML Peak area	Winst-A6_P1-F-3_01_7582.mzXML Peak area	Winst-B4_P1-F-4_01_7583.mzXML Peak area	Winst-B5_P1-F-5_01_7584.mzXML Peak area	Winst-B6_P1-F-6_01_7585.mzXML Peak area	Winst-C4_P1-F-7_01_7586.mzXML Peak area	Winst-C5_P1-F-8_01_7587.mzXML Peak area	Winst-C6_P1-F-9_01_7588.mzXML Peak area	Winst-D4_P1-F-10_01_7589.mzXML Peak area	Winst-D5_P1-F-11_01_7590.mzXML Peak area	Winst-D6_P1-F-12_01_7591.mzXML Peak area	ASMDM-A4_P1-D-1_01_7550.mzXML Peak area	ASMDM-A5_P1-D-2_01_7551.mzXML Peak area	ASMDM-A6_P1-D-3_01_7552.mzXML Peak area	ASMDM-B4_P1-D-4_01_7553.mzXML Peak area	ASMDM-B5_P1-D-5_01_7554.mzXML Peak area	ASMDM-B6_P1-D-6_01_7555.mzXML Peak area	ASMDM-C4_P1-D-7_01_7556.mzXML Peak area	ASMDM-C5_P1-D-8_01_7557.mzXML Peak area	ASMDM-C6_P1-D-9_01_7558.mzXML Peak area	ASMDM-D4_P1-D-10_01_7559.mzXML Peak area	ASMDM-D5_P1-D-11_01_7560.mzXML Peak area
row ID	row m/z	row retention time	Soothill	Soothill	Soothill	Soothill	Soothill	Soothill	Soothill	Soothill	Soothill	Soothill	Soothill	Soothill	Romling	Romling	Romling	Romling	Romling	Romling	Romling	Romling	Romling	Romling	Romling	Romling	Winstanley	Winstanley	Winstanley	Winstanley	Winstanley	Winstanley	Winstanley	Winstanley	Winstanley	Winstanley	Winstanley	Winstanley	ASMDM	ASMDM	ASMDM	ASMDM	ASMDM	ASMDM	ASMDM	ASMDM	ASMDM	ASMDM	ASMDM
Rhamnolipids
Rha-C10-C10
30	527.319	7.26	2417.11	2364.61	2590.34	1471.08	1523.23	3179.03	2157.81	1576.78	3602.29	3873.47	3484.06	3924.74	2097.06	2632.33	2166.08	2181.07	2088.01	2385.05	1983.18	2098.21	2072.15	2154.89	2009.67	1882.63	2563.14	2818.48	3251.13	2975.4	3376.41	3501.83	2848.77	3259.47	3737.05	3165.93	3911.14	3132.09	2490.31	2544.22	2937.11	2633.55	3318.46	2856.4	2898.83	3188.93	3561.96	2831.29	2901.11
70	189.148	7.26	1091.42	1447.41	987.226	205.737	835.097	1743.02	685.203	585.408	1961.62	1189.47	2610.56	1402.74	804.455	1008.78	574.706	865.565	1316.47	921.445	1231.11	1487.86	1291.45	851.573	1428.36	699.284	1289.11	1099.11	837.118	1069.68	1358.03	1911.91	1412.57	1596.21	1820.06	1034.29	1887.05	1667.27	921.159	1031.92	1656.14	1040.17	1658.5	1762.14	1606.54	1757.46	2064.07	918.365	1027.05
148	341.268	7.26	658.197	498.052	757.081	294.973	324.647	801.063	393.985	375.553	679.699	1045.12	729.214	958.125	343.648	414.34	339.176	489.136	487.035	356.894	333.778	357.392	446.019	448.009	443.989	409.951	410.935	483.652	485.282	453.32	942.57	535.921	431.168	495.231	571.566	469.003	596.88	470.507	659.942	412.442	405.467	593.193	489.061	433.481	449.923	455.755	680.179	376.62	420.111
149	505.337	7.26	642.906	472.832	695.295	325.154	259.601	634.493	448.174	229.132	749.189	1061.34	733.329	959.984	445.959	436.254	335.553	489.442	438.193	376.118	344.672	376.407	449.076	486.467	462.097	423.487	317.672	399.799	450.229	396.693	875.652	531.323	386.188	468.008	504.824	435.524	510.616	617.843	591.119	395.354	379.62	519.089	453.033	412.411	388.958	437.33	469.055	370.001	386.661
22	359.279	7.27	5581.55	5481.65	6225.81	3262.01	3620.08	7741.93	4570.81	3397.87	8195.99	9435.01	7863.62	8864.67	3964.82	5141.52	4147.87	4461.07	4537.29	4615.12	4014.33	4475.07	4268.41	4269.6	4314.64	3975.64	4246.67	4424.71	5159.09	5086.48	6146.22	5818.13	4815.85	5615.56	6168.57	5073.99	6183.14	5174.47	3933.84	4138.74	4955.4	4784.6	5766.78	4987.99	4980.14	5246.2	5796.36	4578.85	5023.2
80	171.137	7.27	877.389	687.697	1051.82	472.971	481.456	1117.1	657.505	552.198	1001.84	1481.4	1376.05	1405.3	679.568	640.706	502.777	746.776	691.54	756.6	807.835	850.373	660.608	715.427	686.619	645.094	602.749	975.815	812.145	927.523	1240.96	1177.21	873.49	968.499	1238.29	983.028	1246.92	950.1	807.754	854.34	863.936	900.149	968.725	816.974	861.497	919.67	1115.97	815.264	914.758
175	1031.65	7.27	335.487	335.972	268.907	156.373	143.273	446.279	217.025	161.959	437.51	344.035	478.619	603.465	253.302	345.62	275.384	290.899	290.948	288.407	258.716	273.687	356.576	267.937	267.736	308.255	255.471	464.83	352.88	338.115	620.105	398.859	309.022	369.103	445.411	332.711	437.916	356.384	393.706	440.48	311.501	501.88	359.114	326.122	343.016	335.805	589.819	288.295	305.96
SUM			11604.1	11288.2	12576.5	6188.3	7187.39	15662.9	9130.51	6878.9	16628.1	18429.8	17275.4	18119	8588.81	10619.6	8341.55	9523.96	9849.48	9699.63	8973.63	9919	9544.28	9193.9	9613.11	8344.34	9685.75	10666.4	11347.9	11247.2	14560	13875.2	11077	12772.1	14485.8	11494.5	14773.7	12368.7	9797.83	9817.49	11509.2	10972.6	13013.7	11595.5	11528.9	12341.1	14277.4	10178.7	10978.8
Rha-C10-C12
138	387.31	8.06	515.465	689.112	549.257	319.641	332.559	1029.19	402.714	348.63	974.575	795.288	825.618	1227.4	749.638	1068.69	603.7	1020.37	1315.11	1070.66	1133.84	1296.92	1010.73	930.658	1215.05	920.649	676.276	766.03	1157.25	1231.56	1063.18	1413.99	1231.47	1507.93	1586.21	1279.02	1596.43	1172.28	785.531	783.642	823.474	993.628	1194.03	1046.56	1025.34	927.22	846.27	904.999	1092.46
139	555.35	8.06	376.962	476.828	378.575	370.607	231.653	695.947	308.034	422.986	562.527	540.837	544.094	806.186	427.397	602.099	424.152	723.751	715.377	584.006	810.628	891.215	718.144	689.328	709.567	638.997	558.258	616.757	973.215	1002.18	933.68	1164.26	934.668	1150.09	1205.82	987.062	1250.76	951.425	659.594	469.809	750.104	800.356	991.893	887.545	859.788	748.02	767.19	775.386	946.409
178	279.231	8.06	103.162	82.5863	46.3204	342.808	135.541	106.75	205.711	205.024	122.397	77.5426	129.202	40.7327	271.729	416.136	340.321	210.727	373.397	418.289	261.47	285.306	244.113	361.226	309.008	321.915	443.983	507.928	400.163	480.04	439.263	366.004	352.004	452.426	571.874	554.636	626.459	329.991	400.392	473.251	287.991	424.169	394.628	539.059	406.618	456.462	429.121	359.444	386.199
SUM			995.589	1248.53	974.152	1033.06	699.753	1831.88	916.46	976.64	1659.5	1413.67	1498.91	2074.32	1448.76	2086.92	1368.17	1954.85	2403.89	2072.95	2205.94	2473.44	1972.99	1981.21	2233.62	1881.56	1678.52	1890.71	2530.63	2713.77	2436.12	2944.26	2518.14	3110.44	3363.9	2820.72	3473.65	2453.69	1845.52	1726.7	1861.57	2218.15	2580.55	2473.16	2291.75	2131.7	2042.58	2039.83	2425.07
Rha-C10-C12:1
124	553.335	7.72	198.63	285.514	280.384	122.841	150.881	419.801	231.675	133.08	415.612	413.909	403.609	492.564	345.171	444.641	350.271	424.74	624.276	413.333	541.521	587.751	400.54	407.623	558.129	368.046	414.812	490.314	488.587	570.591	675.969	644.434	679.828	791.306	632.942	540.554	684.37	535.341	407.638	390.484	462.575	509.711	767.82	756.375	669.761	787.47	607.028	452.452	546.289
158	385.295	7.72	348.162	317.159	404.227	212.708	215.361	451.293	509.807	305.659	485.718	491.436	493.9	601.902	321.308	677.215	313.573	415.21	622.604	420.884	556.328	638.437	444.779	405.452	584.448	391.756	363.989	407.659	786.479	432.264	551.976	545.105	632.874	742.236	571.767	438.017	530.029	461.149	602.135	345.947	368.424	437.953	718.248	649.42	467.28	474.134	511.55	368.81	448.422
211	341.268	7.76	164.846	91.297	140.972	91.6652	65.7306	193.983	78.7397	73.6159	115.609	184.636	114.847	207.869	189.438	285.561	265.718	296.263	199.861	327.76	172.203	197.826	188.854	268.998	189.8	249.035	225.586	319.73	419.838	263.078	367.797	411.236	328.389	429.432	476.267	298.785	434.438	424.376	307.092	324.977	366.21	327.259	438.242	261.535	379.499	259.091	442.059	350.721	388.838
SUM			711.639	693.969	825.584	427.214	431.972	1065.08	820.221	512.355	1016.94	1089.98	1012.36	1302.34	855.917	1407.42	929.562	1136.21	1446.74	1161.98	1270.05	1424.01	1034.17	1082.07	1332.38	1008.84	1004.39	1217.7	1694.9	1265.93	1595.74	1600.77	1641.09	1962.97	1680.98	1277.36	1648.84	1420.87	1316.86	1061.41	1197.21	1274.92	1924.31	1667.33	1516.54	1520.7	1560.64	1171.98	1383.55
Rha-Rha-C10-C10
25	359.279	6.73	4416.17	4293.48	4946.62	4167.17	3655.83	5804.76	5138.28	4318.49	6954.47	7763.69	6380.67	6261.33	3116.28	4658.57	3407.84	3131.42	3006.52	3471.14	2742.32	3031.4	2916.15	3232.42	2991.38	2637.38	3268.08	4699.99	4327.81	3928.43	6023.9	5208.19	3852.71	4308.84	5362.8	3940.28	5248.12	4600.95	4254.75	4631.16	4282.62	4405.81	4676.64	4376.7	4073.38	4178.81	5941.78	4430.71	4339.83
40	651.395	6.73	2655.19	2606.93	3113.41	2559.8	2152.26	3515.83	3031.02	2252.8	3929.69	4376.28	3782.43	3749.04	1974.26	2234.34	2102.5	1860.54	1829.08	2144.96	1685.84	1814.55	1581.39	1865.8	1781.02	1500.51	1801.38	2099.42	2478.71	1780.62	2526.67	2551.95	2023.76	2201.49	2680.84	2252.11	2685.77	2290.23	1990.08	2357.74	2096.62	2203.59	2390.99	2146.42	2245.95	2327.65	2843.37	2532.1	2156.78
45	673.377	6.73	1590.58	1547.99	2136.8	1777.9	1532.17	2235.53	2063.29	1832.58	2926.3	3507.29	2382.47	2398.73	1580.44	2458.72	1635.35	1482.2	1203.78	1606.61	1218.89	1298.72	1163.7	1481.44	1259.24	1041.72	1618.58	2511.75	2185.78	2105.09	3374.19	2783.14	2094.14	2134.58	2984.34	2240.84	2961.59	2433.97	2241.6	2428.55	1973.53	2234.2	2284.82	2034.92	2019.42	2060.17	3234.33	2269.36	2093.24
59	189.148	6.73	1308.38	1311.32	1445.07	1208.56	1005.05	1453.92	1369.28	1154.54	2021.19	2060.05	1890.26	1581.85	849.679	1143.56	916.223	972.412	737.702	935.797	684.885	762.238	876.113	1037.27	716.465	790.157	920.021	1286.49	1190.57	1106.42	1642.46	1345.38	1193.28	1387.7	1300.14	1139.91	1411.02	1187.19	1236.23	1232.55	1069.69	1152.7	1186.01	1267.68	1013.66	1382.98	1678.78	1303.99	1268.1
74	171.137	6.73	948.976	1139.77	1183.45	969.169	868.026	1300.29	1220.59	994.463	1520.3	1852.26	1691.83	1448.84	719.891	1022.6	816.564	719.047	642.07	838.66	604.619	670.409	760.715	930.358	659.067	698.856	809.033	1152.03	1029.8	972.412	1388.09	1231.83	1103.78	1180.44	1252.86	988.746	1307.44	1129.92	1037.21	1092.92	973.009	999.277	1056.64	883.906	888.804	1177.06	1434.7	1155.58	1217.75
102	293.123	6.73	794.695	720.529	964.629	747.376	662.888	997.047	917.863	739.004	1170.17	1365.3	1163.96	1042.95	425.669	771.318	632.583	566.877	474.964	636.935	446.738	504.469	570.613	561.36	463.994	441.485	620.557	804.408	781.741	691.966	1022.97	845.983	627.829	708.71	896.854	753.711	917.542	801.214	786.337	769.498	708.656	700.395	799.304	675.606	627.411	845.006	1140.36	648.067	842.286
115	341.268	6.73	674.327	529.82	810.88	667.634	478.439	843.306	780.301	641.474	1001.89	1264.26	996.505	997.98	363.92	656.321	529.394	452.055	414.992	520.274	400.012	427.12	492.982	331.318	428.9	362.894	549.379	721.792	690.75	639.037	901.255	813.22	424.574	626.773	804.428	481.623	818.601	667.854	486.39	682.463	582.25	671.374	704.479	607.841	594.805	619.944	579.882	569.885	569.745
133	670.369	6.73	319.902	329.846	300.732	356.406	430.584	441.346	430.036	235.957	507.035	669.805	444.338	382.1	233.914	520.904	387.023	244.64	329.058	272.649	231.867	340.025	235.18	241.47	247.327	159.176	339.217	346.918	336.18	507.765	762.387	620.834	473.702	386.984	510.459	341.202	393.246	569.198	361.429	364.127	397.294	311.42	446.184	374.33	423.62	439.187	398.159	594.209	282.341
134	505.337	6.73	395.854	376.794	470.03	545.585	340.819	513.21	481.112	375.907	597.125	898.713	576.486	660.487	268.78	348.176	401.506	247.151	299.802	300.756	286.146	314.522	297.726	248.43	309.338	221.038	263.196	601.645	358.385	311.097	825.824	407.708	294.381	323.693	372.953	337.329	416.483	485.62	320.448	343.779	393.182	293.953	444.349	292.616	392.915	318.754	402.115	613.501	286.204
SUM			13104.1	12856.5	15371.6	12999.6	11126.1	17105.2	15431.8	12545.2	20628.2	23757.6	19308.9	18523.3	9532.84	13814.5	10829	9676.35	8937.97	10727.8	8301.32	9163.45	8894.56	9929.87	8856.73	7853.21	10189.4	14224.4	13379.7	12042.8	18467.8	15808.2	12088.1	13259.2	16165.7	12475.7	16159.8	14166.1	12714.5	13902.8	12476.9	12972.7	13989.4	12660	12280	13349.6	17653.5	14117.4	13056.3
Rha-Rha-C10-C12
37	387.31	7.45	2127.68	1959.66	1984.93	2071.89	1558.58	2831.14	2558.93	1945.98	2978.86	3625.34	2981.16	3014.51	1907.27	2496.38	2109.45	2077.78	1964.74	2329.93	1762.07	1940.61	2112.77	2000.74	1896.27	1703.62	1911.42	2190.38	2586.27	2283.5	2735.96	2937.92	2235.29	2554.42	3098.7	2448.94	3189.06	2671.67	2109.57	2084.96	2361.8	2054.62	2691.32	2407.55	2579.95	2636.13	3139.65	2310.15	2559.15
71	701.408	7.45	835.679	715.312	941.672	793.6	685.059	1213.33	1097.39	796.796	1179.66	1352.97	1169.13	1250.28	736.715	1055.63	951.971	948.282	784.741	1013.12	748.437	794.148	769.277	915.316	790.189	680.159	926.489	1044.06	1265.04	960.236	1418.85	1224.11	1123.87	1179.75	1186.65	1052.18	1349.25	1078.24	1021.34	1020.87	934.92	993.106	1241.78	1101.47	907.836	1239.3	1595.77	1193.14	1204.9
88	679.426	7.45	874.18	740.702	919.422	758.613	651.725	974.343	887.553	564.699	1084.76	1213.02	1066.02	1301.14	691.339	915.131	729.228	900.678	820.313	959.662	749.066	825.361	780.845	846.281	780.601	610.848	467.039	867.504	861.453	781.364	1055.99	983.07	700.732	825.963	913.306	574.184	964.281	838.025	805.416	814.839	755.681	764.011	866.566	910.281	731.025	992.295	1210.06	736.642	800.067
187	369.3	7.45	230.824	364.702	231.088	203.62	154.667	461	432.188	343.789	268.764	644.942	299.655	587.727	321.524	415.383	372.982	338.566	181.291	393.923	166.355	196.458	256.614	354.549	184.055	162.169	383.537	485.968	534.198	425.303	588.585	524.739	265.207	461.734	584.134	439.375	564.027	498.119	451.872	450.873	258.406	448.854	292.674	252.04	445.664	255.997	601.176	469.879	484.97
379	293.123	7.45	371.373	282.137	334.731	191.779	128.86	440.234	165.403	301.613	230.008	236.998	236.814	451.134	300.43	400.054	328.057	327.276	160.116	378.229	153.721	174.207	236.582	346.644	168.226	221.363	303.466	389.511	409.448	389.991	524.665	442.374	386.073	400.903	459.348	373.885	463.931	405.787	401.11	353.053	367.557	368.697	428.964	386.179	368.623	424.137	495.056	371.603	402.979
SUM			4439.74	4062.52	4411.84	4019.5	3178.89	5920.05	5141.46	3952.88	5742.04	7073.27	5752.78	6604.79	3957.28	5282.58	4491.68	4592.59	3911.21	5074.86	3579.65	3930.78	4156.09	4463.53	3819.34	3378.15	3991.95	4977.43	5656.41	4840.39	6324.05	6112.21	4711.17	5422.77	6242.14	4888.57	6530.54	5491.84	4789.31	4724.6	4678.36	4629.28	5521.3	5057.52	5033.1	5547.86	7041.71	5081.41	5452.07
Rha-Rha-C10-C12:1
96	385.295	7.14	582.571	496.091	513.081	492.774	411.453	834.472	764.995	416.772	762.751	827.37	748.918	977.493	409.109	737.78	455.615	451.632	643.36	529.773	573.395	654.58	746.15	424.766	622.866	541.981	419.926	513.874	575.828	505.461	634.073	694.544	506.3	603.978	962.838	542.012	661.053	799.818	510.487	750.966	789.992	703.905	873.847	801.48	783.194	586.175	682.902	495.218	588.294
110	699.393	7.14	411.88	341.386	440.545	373.093	305.346	517.323	464.193	237.657	592.766	713.774	597.282	719.676	402.051	757.241	571.791	421.591	534.936	459.892	464.514	531.101	571.148	432.016	498.154	467.153	398.142	715.174	715.696	498.054	701.103	807.816	486.606	594.799	869.691	500.58	872.705	767.855	513.645	728.764	682.316	491.12	742.392	674.732	637.521	547.091	621.842	511.182	528.398
154	677.411	7.14	451.111	394.578	434.995	366.798	309.591	511.26	436.15	224.823	561.611	595.142	536.25	540.174	345.274	736.331	362.526	352.478	485.162	381.587	428.052	469.009	357.112	333.32	447.338	314.085	309.101	631.234	409.08	555.531	734.04	783.193	329.249	419.706	772.205	590.913	730.4	680.511	604.167	377.9	371.608	367.307	432.421	419.693	355.462	409.087	481.856	340.239	393.888
214	197.153	7.14	205.589	179.325	323.108	143.298	250.793	219.057	172.199	112.144	253.992	255.535	458.424	238.556	238.573	306.031	262.785	239.62	194.084	211.464	162.519	171.028	168.425	242.866	250.635	144.057	256.405	335.679	341.405	279.716	319.518	374.876	286.733	363.781	398.367	274.47	427.508	338.305	277.803	361.927	385.332	323.444	436.961	260.981	348.721	357.51	436.145	354.826	375.832
234	371.276	7.14	1357.98	1286.63	2190.66	1538.56	1468.59	1539.19	1721.72	1669.31	1940.32	2382.7	1677.25	1589.2	501.102	486.994	276.825	303.215	209.716	326.477	183.616	197.008	179.804	288.595	200.478	231.759	189.513	266.912	264.088	401.973	486.188	317.726	344.699	290.322	356.684	257.317	253.914	347.25	329.047	309.615	187.507	211.961	218.376	177.666	192.46	183.184	247.222	200.48	203.788
256	349.294	7.14	473.415	440.644	1104.08	592.876	519.632	646.842	689.93	665.327	783.896	1387.32	660.469	661.87	216.881	318.843	184.486	185.267	133.194	221.694	122.832	144.739	115.625	201.496	131.299	153.358	64.2392	100.094	83.0817	134.724	144.551	83.6445	116.898	84.8365	114.235	79.0114	87.1531	124.843	92.0817	112.963	53.0813	65.2919	71.4922	55.569	48.9297	70.4912	71.7024	63.3312	58.2853
SUM			3482.55	3138.65	5006.46	3507.4	3265.41	4268.14	4249.19	3326.03	4895.34	6161.84	4678.59	4726.97	2112.99	3343.22	2114.03	1953.8	2200.45	2130.89	1934.93	2167.46	2138.26	1923.06	2150.77	1852.39	1637.33	2562.97	2389.18	2375.46	3019.47	3061.8	2070.48	2357.42	3474.02	2244.3	3032.73	3058.58	2327.23	2642.13	2469.83	2163.03	2775.49	2390.12	2366.29	2153.54	2541.67	1965.28	2148.49
[truncated: 61 more columns]

## Sheet: Siderophores
row ID			Soot-A4_P1-B-1_01_7281.mzXML Peak area	Soot-A5_P1-B-2_01_7282.mzXML Peak area	Soot-A6_P1-B-3_01_7283.mzXML Peak area	Soot-B4_P1-B-4_01_7284.mzXML Peak area	Soot-B5_P1-B-5_01_7285.mzXML Peak area	Soot-B6_P1-B-6_01_7286.mzXML Peak area	Soot-C4_P1-B-7_01_7287.mzXML Peak area	Soot-C5_P1-B-8_01_7288.mzXML Peak area	Soot-C6_P1-B-9_01_7289.mzXML Peak area	Soot-D4_P1-B-10_01_7290.mzXML Peak area	Soot-D5_P1-B-11_01_7291.mzXML Peak area	Soot-D6_P1-B-12_01_7292.mzXML Peak area	Rom-A4_P1-B-1_01_7399.mzXML Peak area	Rom-A5_P1-B-2_01_7400.mzXML Peak area	Rom-A6_P1-B-3_01_7401.mzXML Peak area	Rom-B4_P1-B-4_01_7402.mzXML Peak area	Rom-B5_P1-B-5_01_7403.mzXML Peak area	Rom-B6_P1-B-6_01_7404.mzXML Peak area	Rom-C4_P1-B-7_01_7405.mzXML Peak area	Rom-C5_P1-B-8_01_7406.mzXML Peak area	Rom-C6_P1-B-9_01_7407.mzXML Peak area	Rom-D4_P1-B-10_01_7408.mzXML Peak area	Rom-D5_P1-B-11_01_7409.mzXML Peak area	Rom-D6_P1-B-12_01_7410.mzXML Peak area	Winst-A4_P1-F-1_01_7580.mzXML Peak area	Winst-A5_P1-F-2_01_7581.mzXML Peak area	Winst-A6_P1-F-3_01_7582.mzXML Peak area	Winst-B4_P1-F-4_01_7583.mzXML Peak area	Winst-B5_P1-F-5_01_7584.mzXML Peak area	Winst-B6_P1-F-6_01_7585.mzXML Peak area	Winst-C4_P1-F-7_01_7586.mzXML Peak area	Winst-C5_P1-F-8_01_7587.mzXML Peak area	Winst-C6_P1-F-9_01_7588.mzXML Peak area	Winst-D4_P1-F-10_01_7589.mzXML Peak area	Winst-D5_P1-F-11_01_7590.mzXML Peak area	Winst-D6_P1-F-12_01_7591.mzXML Peak area	ASMDM-A4_P1-D-1_01_7550.mzXML Peak area	ASMDM-A5_P1-D-2_01_7551.mzXML Peak area	ASMDM-A6_P1-D-3_01_7552.mzXML Peak area	ASMDM-B4_P1-D-4_01_7553.mzXML Peak area	ASMDM-B5_P1-D-5_01_7554.mzXML Peak area	ASMDM-B6_P1-D-6_01_7555.mzXML Peak area	ASMDM-C4_P1-D-7_01_7556.mzXML Peak area	ASMDM-C5_P1-D-8_01_7557.mzXML Peak area	ASMDM-C6_P1-D-9_01_7558.mzXML Peak area	ASMDM-D4_P1-D-10_01_7559.mzXML Peak area	ASMDM-D5_P1-D-11_01_7560.mzXML Peak area
row ID	row m/z	row retention time	Soothill	Soothill	Soothill	Soothill	Soothill	Soothill	Soothill	Soothill	Soothill	Soothill	Soothill	Soothill	Romling	Romling	Romling	Romling	Romling	Romling	Romling	Romling	Romling	Romling	Romling	Romling	Winstanley	Winstanley	Winstanley	Winstanley	Winstanley	Winstanley	Winstanley	Winstanley	Winstanley	Winstanley	Winstanley	Winstanley	ASMDM	ASMDM	ASMDM	ASMDM	ASMDM	ASMDM	ASMDM	ASMDM	ASMDM	ASMDM	ASMDM
Siderophores
Pyochelin (PCH)
300	325.067	4.69	10.1042	18.7483	13.4573	5.99541	7.8907	26.6111	11.5774	5.193	34.2389	27.9241	36.7688	62.1235	160.438	341.161	176.479	207.697	251.182	260.448	219.068	354.93	198.325	169.342	173.269	228.459	176.481	310.3	235.089	465.8	378.64	293.481	388.745	192.991	346.25	286.015	375.824	204.466	9.24613	8.4017	10.7711	2.84734	1.64324	3.2275	0.239676	0.66708	2.32998	2.96984	0.768686
298	325.067	5.01	5.40958	8.82067	13.4573	5.99541	7.8907	8.80651	11.5774	5.193	4.95884	10.5574	14.0757	30.1718	396.646	724.288	468.797	228.271	503.023	317.219	593.149	795.154	360.974	317.09	166.67	436.372	497.161	626.78	404.791	473.703	811.227	651.782	367.575	713.82	509.302	728.695	656.583	407.178	31.9778	52.4893	17.0803	5.59333	5.28737	24.6345	1.17689	9.47824	5.75495	2.96984	5.92487
SUM			15.5138	27.569	26.9146	11.9908	15.7814	35.4176	23.1549	10.386	39.1977	38.4816	50.8445	92.2954	557.084	1065.45	645.276	435.968	754.205	577.667	812.217	1150.08	559.299	486.432	339.939	664.831	673.642	937.079	639.88	939.503	1189.87	945.263	756.321	906.811	855.552	1014.71	1032.41	611.644	41.2239	60.891	27.8514	8.44067	6.93061	27.862	1.41657	10.1453	8.08492	5.93968	6.69356
Pyoverdine (PVD)
PVD+Fe
410	693.766	2.01	1.3844	0.556276	0	0	0	0.0245482	0	1.57816	1.13943	1.23142	0	0.0491861	42.9533	32.8512	32.2672	14.3827	14.8965	28.7317	15.0987	11.4087	25.4465	13.3353	28.3878	19.933	28.9577	27.6764	19.2129	16.1445	7.08847	22.3513	8.7846	4.73486	19.543	17.2385	9.91751	45.5623	55.0506	61.316	26.6196	25.7866	24.1378	22.8458	32.093	24.2355	40.4727	39.3456	20.9968
411	462.847	2.01	0	0	0	0	0	0	0	0	0	0	0	0	12.5053	3.72534	11.1653	0.343886	6.81614	7.76796	4.43784	0.955022	4.37167	8.2449	4.76712	3.35129	4.88585	8.96679	4.01504	3.82943	0	7.53811	2.41035	4.10844	6.42205	0.977507	4.6948	8.22323	18.5144	15.0894	5.49305	3.69428	6.80588	3.09713	4.7969	0.610643	8.03599	9.25343	2.7707
SUM			1.3844	0.556276	0	0	0	0.0245482	0	1.57816	1.13943	1.23142	0	0.0491861	55.4586	36.5766	43.4325	14.7266	21.7126	36.4997	19.5365	12.3637	29.8181	21.5802	33.1549	23.2843	33.8436	36.6431	23.2279	19.9739	7.08847	29.8894	11.1949	8.84331	25.965	18.216	14.6123	53.7855	73.565	76.4054	32.1127	29.4809	30.9437	25.9429	36.8899	24.8462	48.5087	48.5991	23.7675
Ferribactin
378	451.225	2.12	4.27404	16.3751	12.2079	8.94193	8.4187	8.3599	6.54158	3.18714	23.8455	7.31642	30.171	7.9372	54.2595	39.3022	90.534	42.7655	39.976	87.6165	34.3315	53	115.105	48.0466	76.5588	86.0692	43.0797	50.8266	23.2402	43.8796	16.7688	32.6157	11.6556	13.9041	32.4563	11.3773	31.5835	174.696	38.6913	86.9515	37.5248	98.2924	51.3104	105.489	109.055	123.027	233.907	63.4494	50.0856
424	676.333	2.12	38.6254	27.6766	49.7939	13.4188	20.6842	45.2301	28.4856	11.416	35.7613	25.7372	30.1564	62.3026	6.75996	1.81833	3.13788	6.56251	8.77721	13.5448	3.60804	3.00308	11.1273	4.61692	6.61464	15.9402	3.70099	4.65421	3.11903	2.43843	2.48469	2.444	2.57461	1.64911	3.56074	3.5349	10.4592	28.9491	74.1114	92.0078	48.3705	102.677	37.453	71.2675	152.526	94.4954	104.227	89.2424	55.5137
SUM			42.8995	44.0517	62.0018	22.3608	29.1029	53.59	35.0272	14.6031	59.6068	33.0536	60.3274	70.2398	61.0195	41.1206	93.6719	49.328	48.7533	101.161	37.9395	56.0031	126.232	52.6635	83.1735	102.009	46.7806	55.4808	26.3592	46.3181	19.2535	35.0597	14.2302	15.5532	36.017	14.9122	42.0427	203.645	112.803	178.959	85.8953	200.969	88.7635	176.756	261.581	217.523	338.134	152.692	105.599
PVD
428	445.209	2.15	0	0.29801	3.03005	0.61108	0.0810622	0.461135	1.13321	4.54722	0	2.36613	0	3.90074	1.97883	1.89055	1.45086	4.24841	0	0.773318	0	0	0.676548	3.03074	0	0	0	2.07455	0	0	1.49883	0.890773	0	0	3.47692	0	0.176614	0	5.30036	12.455	0	0	10.1691	5.20775	2.65782	0	0	0.497843	0.137354
426	667.309	2.18	3.99178	6.34244	4.09169	5.14515	2.86319	14.4117	6.75991	2.79841	7.22663	4.40077	14.5311	5.25476	3.0634	4.62854	11.324	3.84179	5.50085	7.02338	2.9741	3.41037	5.79535	6.92627	3.35037	6.53753	0.657364	0.530579	2.93647	12.7027	10.3624	1.77431	2.2087	0.954712	7.8263	0.991338	5.27259	2.85649	2.87152	8.06971	1.42685	4.81059	2.44503	3.67438	1.81158	8.99293	4.04242	3.09828	2.60475
SUM			3.99178	6.64045	7.12174	5.75623	2.94425	14.8729	7.89312	7.34562	7.22663	6.76689	14.5311	9.15551	5.04222	6.51909	12.7749	8.0902	5.50085	7.7967	2.9741	3.41037	6.4719	9.95701	3.35037	6.53753	0.657364	2.60513	2.93647	12.7027	11.8612	2.66508	2.2087	0.954712	11.3032	0.991338	5.4492	2.85649	8.17188	20.5247	1.42685	4.81059	12.6142	8.88213	4.46939	8.99293	4.04242	3.59612	2.74211
OTHER
425	661.326	2.24	2.08206	3.0161	3.47897	2.45796	3.37775	1.18296	4.51653	2.80521	4.89421	1.5975	3.43475	7.0415	2.16313	2.03302	1.89743	2.77403	0.833921	2.08951	1.32537	4.4132	2.07694	1.86351	0.734374	2.31065	4.38912	1.02808	1.77608	4.8888	0	1.68363	3.30866	3.29247	3.84827	6.50514	4.7328	2.20346	3.64069	4.49765	0.754217	0.804296	5.35161	3.66733	1.26976	0.946034	1.60496	2.23362	1.08586
420	505.244	2.12	67.61	88.1069	32.2482	125.079	105.018	110.93	149.59	101.892	88.9127	33.62	86.9268	109.952	6.98929	1.94637	5.21683	1.8431	3.21683	2.76532	2.56798	4.29763	4.82089	7.86389	7.78788	4.36099	4.48319	6.00389	2.95333	3.58936	3.24419	4.36164	1.30077	2.20979	4.63394	1.99478	5.4832	7.82501	3.99664	4.39914	2.87622	2.94777	2.8005	6.1121	4.15679	2.99782	6.46441	3.02202	3.29195
SUM (ALL)			117.968	142.371	104.851	155.654	140.442	180.6	197.027	128.224	161.78	76.2694	165.22	196.438	130.673	88.1956	156.993	76.7619	80.0175	150.313	64.3435	80.488	169.42	93.9281	128.201	138.503	90.1539	101.761	57.253	87.4728	41.4474	73.6595	32.2433	30.8535	81.7675	42.6194	72.3202	270.316	202.177	284.786	123.065	239.013	140.473	221.361	308.367	255.306	398.754	210.143	136.487
[truncated: 61 more columns]

## Sheet: Molecular Families
	Soot-A4_P1-B-1_01_7281.mzXML Peak area	Soot-A5_P1-B-2_01_7282.mzXML Peak area	Soot-A6_P1-B-3_01_7283.mzXML Peak area	Soot-B4_P1-B-4_01_7284.mzXML Peak area	Soot-B5_P1-B-5_01_7285.mzXML Peak area	Soot-B6_P1-B-6_01_7286.mzXML Peak area	Soot-C4_P1-B-7_01_7287.mzXML Peak area	Soot-C5_P1-B-8_01_7288.mzXML Peak area	Soot-C6_P1-B-9_01_7289.mzXML Peak area	Soot-D4_P1-B-10_01_7290.mzXML Peak area	Soot-D5_P1-B-11_01_7291.mzXML Peak area	Soot-D6_P1-B-12_01_7292.mzXML Peak area	Rom-A4_P1-B-1_01_7399.mzXML Peak area	Rom-A5_P1-B-2_01_7400.mzXML Peak area	Rom-A6_P1-B-3_01_7401.mzXML Peak area	Rom-B4_P1-B-4_01_7402.mzXML Peak area	Rom-B5_P1-B-5_01_7403.mzXML Peak area	Rom-B6_P1-B-6_01_7404.mzXML Peak area	Rom-C4_P1-B-7_01_7405.mzXML Peak area	Rom-C5_P1-B-8_01_7406.mzXML Peak area	Rom-C6_P1-B-9_01_7407.mzXML Peak area	Rom-D4_P1-B-10_01_7408.mzXML Peak area	Rom-D5_P1-B-11_01_7409.mzXML Peak area	Rom-D6_P1-B-12_01_7410.mzXML Peak area	Winst-A4_P1-F-1_01_7580.mzXML Peak area	Winst-A5_P1-F-2_01_7581.mzXML Peak area	Winst-A6_P1-F-3_01_7582.mzXML Peak area	Winst-B4_P1-F-4_01_7583.mzXML Peak area	Winst-B5_P1-F-5_01_7584.mzXML Peak area	Winst-B6_P1-F-6_01_7585.mzXML Peak area	Winst-C4_P1-F-7_01_7586.mzXML Peak area	Winst-C5_P1-F-8_01_7587.mzXML Peak area	Winst-C6_P1-F-9_01_7588.mzXML Peak area	Winst-D4_P1-F-10_01_7589.mzXML Peak area	Winst-D5_P1-F-11_01_7590.mzXML Peak area	Winst-D6_P1-F-12_01_7591.mzXML Peak area	ASMDM-A4_P1-D-1_01_7550.mzXML Peak area	ASMDM-A5_P1-D-2_01_7551.mzXML Peak area	ASMDM-A6_P1-D-3_01_7552.mzXML Peak area	ASMDM-B4_P1-D-4_01_7553.mzXML Peak area	ASMDM-B5_P1-D-5_01_7554.mzXML Peak area	ASMDM-B6_P1-D-6_01_7555.mzXML Peak area	ASMDM-C4_P1-D-7_01_7556.mzXML Peak area	ASMDM-C5_P1-D-8_01_7557.mzXML Peak area	ASMDM-C6_P1-D-9_01_7558.mzXML Peak area	ASMDM-D4_P1-D-10_01_7559.mzXML Peak area	ASMDM-D5_P1-D-11_01_7560.mzXML Peak area	ASMDM-D6_P1-D-12_01_7561.mzXML Peak area	Cord-A4_P1-D-1_01_7309.mzXML Peak area
	Soothill	Soothill	Soothill	Soothill	Soothill	Soothill	Soothill	Soothill	Soothill	Soothill	Soothill	Soothill	Romling	Romling	Romling	Romling	Romling	Romling	Romling	Romling	Romling	Romling	Romling	Romling	Winstanley	Winstanley	Winstanley	Winstanley	Winstanley	Winstanley	Winstanley	Winstanley	Winstanley	Winstanley	Winstanley	Winstanley	ASMDM	ASMDM	ASMDM	ASMDM	ASMDM	ASMDM	ASMDM	ASMDM	ASMDM	ASMDM	ASMDM	ASMDM	Cordwell
Phenazines
1-HP	358.614	368.185	243.169	609.613	513.718	321.982	268.425	230.48	234.493	188.944	250.479	218.772	18775.7	16380.8	18873.5	13955.6	14967.8	16098.8	14995.5	20088.4	23333.3	18999.9	19537.3	21558.8	23797.9	16321.7	19509.7	14061.8	14134.1	18316.8	16807.5	15388.4	16692.9	18703.1	14561.8	23227.3	14502.5	12274.5	13229.6	7506.36	7947.6	10474	6022.51	8894.04	9699.96	10653.4	14859.6	13106.3	15109.9
PYO	483.391	422.323	253.764	903.432	390.592	330.313	879.61	739.761	199.558	388.26	206.244	378.129	14470.6	15841.5	16020.2	11777.3	10160.5	14269.9	12237.5	8931.6	14975	15451.8	12538.3	17504.6	18128.4	23066.3	25919.7	24097.2	24506.4	22974.1	17645.2	19454.9	25714.1	20943.5	21271.6	30962	9095.85	8881.51	6529.65	4347.54	4728.98	6161.85	4216.89	4833.6	6384.14	5118.09	7611.76	7179.22	16002.8
PCN	24.3545	26.0708	6.50563	50.5492	48.5542	18.7416	40.7321	29.9647	5.2148	22.2523	6.49841	8.53043	1868.55	1795.12	1988.46	1260.59	1119.88	1601.48	1269.26	1239.02	1715.38	1552.95	1398.51	1824.91	2118.49	1936.29	1953.5	1662.13	1208.05	1928.77	1299.86	1074.92	1799.94	1322.79	1309.84	2384.5	2572.71	2230.16	2288.01	2569.93	2337.21	2408.16	2448.15	2093.77	2219.63	2110.6	2292.23	2442.47	1118.78
PCA	7308.65	7157.2	5451.21	13387.2	12926.3	6480.41	14702.3	11052.2	6042.44	7613.43	5216.31	5083.93	38349.7	40227.2	37533.3	26430.5	22025.6	34767.6	26872.8	25980.6	32518.2	34220.3	29015.4	33315.7	45623.2	47189.1	46388.6	40268.5	38374	42542.6	30705.4	26502.4	41518.8	37013.8	32549.6	48591.2	42959	39644.8	35509.6	39510.3	40206.9	37931.4	38345.8	37499.2	39866.7	41290.9	39473.2	36376.8	52560.2
SUM	8175.01	7973.78	5954.65	14950.8	13879.1	7151.45	15891	12052.4	6481.71	8212.88	5679.53	5689.36	73464.6	74244.5	74415.5	53424.1	48273.8	66737.7	55375	56239.7	72541.9	70225	62489.5	74204	89668	88513.3	93771.5	80089.6	78222.5	85762.2	66458	62420.6	85725.8	77983.2	69692.7	105165	69130.1	63031	57556.8	53934.1	55220.7	56975.4	51033.3	53320.6	58170.4	59173	64236.8	59104.8	84791.7
Quinolones
C5-HQ	407.383	408.587	370.743	273.664	523.792	532.526	458.274	405.724	613.665	484.485	288.735	562.257	1885.6	1480.34	1628.53	1826.55	1582.32	1680.37	1904.35	1589.23	1643.1	1864.04	1598.09	1721.67	1674.58	1108.09	897.398	1345.95	908.516	1016.5	1429.73	1164.85	919.949	1156.86	950.313	683.202	652.887	608.824	612.58	896.016	593.001	682.867	880.793	708.148	941.765	961.022	771.707	675.154	474.753
C6-HQ	163.953	164.711	176.412	194.731	222.687	228.001	180.52	162.142	139.385	148.186	237.239	200.674	448.962	291.498	390.637	454.948	451.524	390.289	554.262	593.396	596.593	454.487	511.239	579.994	270.228	467.003	374.579	576.939	520.683	469.402	265.82	463.516	398.054	678.861	440.452	317.707	458.335	393.162	352.731	430.316	320.371	352.449	406.252	374.024	311.506	475.055	418.042	321.638	300.667
C7-HQ	125257	130985	109193	144781	139486	127617	127566	145810	129545	115065	131223	133620	125320	114627	106268	128046	115470	115795	124371	115604	106009	129963	111039	97508.9	109250	92998.8	77016.5	114371	97085.5	88435.3	115859	94421.1	85642.3	108487	90575.8	73985.5	116066	111430	99944.3	126873	107999	109417	114488	102335	97434.8	112774	101996	90512.7	61455.2
C8:1-HQ	345.087	345.949	262.69	357.492	354.877	215.862	346.585	310.7	208.607	185.872	206.669	318.695	873.397	694.636	903.094	1029.12	1213.42	955.18	1169.36	1087.26	1058.06	912.722	1058.66	969.945	707.982	443.526	420.365	494.523	445.463	445.128	875.997	747.317	459.915	746.617	438.555	410.051	403.158	373.581	467.558	487.856	333.14	637.73	485.151	446.121	762.195	480.258	590.961	527.376	496.451
C8-HQ	1076.82	1018.43	705.542	1089.86	980.643	733.107	1045.97	1041.64	809.186	763.278	681.434	1002.3	4291.14	3534.73	3523.08	4093.47	4349.42	4450.01	4581.33	3908.77	4007.41	4788.18	3922.98	3649.19	2899.57	2536.87	1851.58	3053.01	1990.05	2342.74	3564.01	2927.44	1467.98	3220.68	2318.78	2028.86	2740.18	2399.67	2836.3	2230.46	2225.06	2275.23	2533.09	1839.02	1607.78	2781.95	2778.17	2505.88	3197.25
C9:1-HQ	10411.7	11433.8	7853.49	13876.1	11540.4	9573.77	10733.1	12282.6	9197.19	8222.21	9542.51	10122.6	28162	26847	25682	29867.4	31302.8	26330.3	31524.9	31620.3	29317	28960.9	28778.8	23863.7	26885.4	23030.8	20828.7	26881.5	23727	23551	28424.9	25779.9	22077.1	26621.2	23263	19905.3	33744	33327	33255.7	35286.4	32796.5	33858.5	33232.5	31288.2	29672.1	33559.2	33809.5	31738.3	14104
C9:1-HQ	16176.6	26362.1	11866.4	16464.3	22599.4	14471.6	14603.7	14085.1	13545.3	17689.2	19594.6	13682.8	53136	54229.4	53578.3	56440.7	54926.6	56479.5	55168.9	55709.6	51987.7	54977.1	51457.1	46006.4	46978.8	46267.9	45691.8	48718.2	50327.2	46692.7	48602.1	52291.7	45866.3	49432.4	49618.9	40301.9	49184.8	48571.2	48689.4	50992.8	49212.6	47652.7	48673.8	47965.6	46887.8	49867.4	50938.4	50328	12600.3
C9-HQ	65560.7	65882.2	46918.5	65968.8	62962.5	58657.4	60105.7	63391.6	54705.4	49890.1	56901.2	61450.8	100166	104522	102713	112086	105782	103520	104598	104477	93831.6	106311	97563	86202.9	97229.6	89858.4	87542.3	99467.2	95822.8	89449.5	106812	104934	88022.3	100846	97811.5	80506	111558	116581	114779	123398	122954	120236	119660	118312	119387	117978	118647	116624	79166.7
C10:1-HQ	78.864	62.6819	65.5729	120.395	94.4594	45.7674	172.111	90.3861	42.9499	48.7763	21.6236	47.3646	2221.61	1994.7	2026.45	2688.08	1726.84	1983.52	2276.1	1827.98	1874.18	2396.7	1782.44	1791.45	1500.82	1214.12	833.47	1350.43	768.101	627.697	1595.06	1263.92	883.844	1438.58	631.51	485.318	738.872	550.754	390.513	544.027	476.909	433.452	355.257	443.487	506.959	600.173	625.516	585.186	189.189
C10:1-HQ	38.5171	47.5467	26.7337	49.6968	37.9457	33.0708	32.4029	44.7626	30.0428	40.1004	39.8275	43.1995	292.864	219.269	280.4	328.911	177.78	184.073	158.192	215.473	176.444	239.672	190.376	145.216	178.052	80.2568	58.4654	79.7042	59.4196	66.8216	90.4904	102.397	64.7489	118.137	61.9436	79.1058	234.013	46.5766	50.6648	52.1607	26.2822	42.2043	49.7987	28.4886	1.54922	72.4122	42.7687	47.9148	95.4418
C11:2-HQ	1222.4	735.394	670.799	1123.67	870.045	1076.9	997.802	1209.89	1038	665.48	2702.49	1087.22	326.284	1459.04	300.362	342.769	2246.68	353.351	2084.02	444.11	361.837	435.517	1844.44	353.037	1056.94	1173.38	979.92	1394.7	1520.19	1152.76	297.475	1670.83	1291.27	1361.64	1339.06	1029.4	2021.96	2181.78	2111.35	2141.65	295.632	338.94	281.435	280.802	1524.59	1758.6	325.542	343.872	948.411
C11:2-HQ	5932.11	6077.33	2648.11	5572.48	5422.34	4640.62	4347.23	5231.12	3033.65	3154.35	3466.77	3800.81	14749.5	14798.6	15565.6	19310.7	25321.6	16703.8	20348.9	23118.5	18632.2	16179.4	20564.8	17459	13761.9	11331.2	10959.9	13539.5	13316.4	11541.5	17246.2	18222.3	13053.7	13218.8	13201.8	10100	16081.8	16017.7	20484.3	19060.7	18142.8	21311.2	19784.5	19118.5	17334.2	18782.4	20197.1	17971.2	6592.02
C11:1-HQ	2368.32	2221.95	1237.05	2554.36	2219.5	1610.59	2318.47	2220.03	1518.42	748.246	1346.65	1718.9	17860.4	16699.3	18473.6	22403.2	20516.7	18109.7	24401.9	20118.7	19300.7	20509.2	18370.1	16973.4	14247.8	12100.8	11533.4	12682.9	12584.4	11185	15147.9	14676.3	10283.9	13180.1	11506.6	9985.58	13783.7	13464.7	14502.2	13388.5	12536.3	13131	13031	12814.1	12207.9	13622.8	14857.2	14680	5468.6
C11:1-HQ	1138.92	1081.7	508.138	830.156	840.484	852.775	804.49	788.385	724.593	452.163	764.462	784.076	368.659	4275	4574.21	460.844	6038.66	246.179	5998.86	5907.62	374.946	339.238	5129.33	4581.03	3558.91	2779.47	3442.85	3045.85	2515	2591.68	3730.17	3961.46	2920.18	3170.1	2724.74	2780.23	3465.41	3551.15	4048.96	3864.2	3916.35	3896.28	3911.36	3916.53	3734.12	3953.92	4171.88	4244.67	1209.92
C11-HQ	1619.09	1224.42	622.392	1460.3	1090.36	1004.51	1139.83	1416.59	918.879	538.328	929.897	1226.49	5967.98	5624.77	6626.41	7346.53	7811.03	7038.58	8082.15	7889.27	7548.15	6622.68	7172.21	6578.52	5152.48	4293.22	4482.02	4094.92	3985.65	4087.91	5070.53	5276.25	4008.28	4298.84	4322.48	3927.1	5190.18	5611.19	6659.02	5619.97	6167.59	6305.58	5871.21	5651.31	5496.87	5490.12	6212.01	6336.11	2354.74
C12:1-HQ	32.1113	35.9858	13.092	111.306	97.7839	27.8283	72.4439	44.1118	39.4961	35.8491	39.6635	14.9165	726.088	620.381	661.966	1125.6	839.195	710.599	1045.81	783.603	934.447	977.559	763.182	617.177	364.537	520.938	448.319	563.166	464.59	406.269	370.312	329.664	445.145	368.357	490.626	363.208	467.207	395.917	375.538	350.007	305.795	359.993	326.4	300.863	254.318	420.256	457.753	405.891	375.642
C13:2-HQ	62.9186	38.7833	41.4098	69.3433	76.695	51.7278	73.3887	49.2578	27.6296	33.4415	25.4789	42.788	454.866	354.336	501.156	612.48	544.388	502.078	610.111	516.51	513.552	535.463	502.48	370.913	414.851	393.528	432.644	368.838	348.541	418.777	438.93	490.67	345.091	396.886	400.404	350.621	6568.52	7129.62	7475.9	7186.72	7489.02	7997.9	6889.37	7047.92	6784.41	7336.22	7341.67	7674.09	1704.53
C13:2-HQ	1060.18	1137.54	540.582	1096.71	1058.41	643.784	891.284	1082.51	636.462	486.566	618.869	842.334	6677.23	6128.43	6683.24	8102.32	9634.87	6491.05	8791.28	9173.17	8133.36	7128.72	8081.82	7420.45	5820.21	4769.12	4517.14	5435.65	4907.99	4820.92	6366.09	6133.52	4568.65	5806.46	5090.91	4034.53	7040.64	7807.87	8224.49	7855.95	7729.68	8295.76	7608.96	7257.1	7263.69	7794.37	8104.31	8345	1022.8
C13:1-HQ	0	0	0	0	0	0	0	0	0	0	0	0	2113.3	1534.3	1962.45	2705.92	2852.78	2388.44	2969.73	2676.72	2655.72	2228.08	2162.37	1855.37	1764.83	1373.68	1065.97	1100.17	591.587	917.741	1300.23	1485.11	811.903	1495.89	975.515	785.351	1429.9	1381.74	1760.02	1414.68	1208.21	1834.94	1470.76	1514.22	963.58	1729.86	1738.5	1723.03	0
C13-HQ	92.6762	74.3959	43.0649	63.4786	60.9732	59.3875	56.378	57.3865	64.1993	47.4557	59.9923	59.1311	302.719	335.151	338.582	498.964	411.156	641.27	550.078	559.246	534.518	502.237	526.649	538.388	312.727	520.054	530.872	450.854	397.688	486.049	288.811	311.003	476.43	494.832	473.058	472.461	483.798	502.121	397.199	492.425	362.603	384.515	321.891	534.479	544.855	315.596	333.711	411.934	208.767
C15:2-HQ	68.0219	62.4674	88.4448	48.5524	53.7385	42.6315	31.8309	39.6108	49.8229	36.9006	49.2686	60.5854	355.558	355.207	357.452	501.06	618.237	597.934	558.401	560.068	595.75	472.926	585.122	571.57	393.28	383.38	589.798	393.519	475.678	385.908	411.1	413.888	368.26	448.644	583.334	329.522	482.579	320.711	327.684	266.847	454.972	506.188	466.485	449.446	433.822	339.45	343.33	356.414	43.5964
C15:1-HQ	112.396	108.047	106.483	93.0703	71.8687	81.2642	68.2399	74.8319	87.1321	70.6993	95.3875	85.5276	1162.02	1281.76	1111.74	1198.89	1390.09	1699.14	1357.51	1397.35	1549.53	1379.56	1458.1	1503.77	1371.71	1376.89	1373.23	1164.55	1010.06	1357.96	1187.36	1286.75	1464.68	1209.58	1333.56	1295.68	893.228	989.412	1179.59	939.314	992.074	1033.72	891.635	894.716	917.884	1087.85	1215.53	1241.97	235.643
C17:1-HQ	52.2372	27.795	42.2605	134.215	49.5809	58.9831	54.5277	93.3533	27.6708	24.2897	38.928	64.4402	775.231	855.156	1056.22	709.622	1009.92	1445.82	968.091	1026.52	1153.97	1107.71	1256.12	1440.07	778.349	680.481	929.717	539.946	860.092	970.064	505.271	865.608	904.714	953.588	929.174	817.788	481.782	484.029	832.655	950.63	1060.39	1069.18	1041.74	784.904	1091.47	1170.15	1262.48	1307.61	104.008
C5-QNO	292.178	207.834	357.033	340.85	381.635	453.765	249.785	371.998	386.546	342.58	394.496	441.806	1413.4	1435.44	1747.65	1185.14	1111.23	1629.47	1204.41	1472.93	1932.47	1564.63	1663.62	2135	1881.95	1739.45	1670.34	1414.42	1380.3	1727.53	1571.17	1393.46	1634.45	1556.77	1399.54	1987.11	986.842	794.709	1087.13	826.623	773.765	860.374	852.75	934.816	636.257	1000.39	964.839	1068.14	704.027
C6-QNO	99.3174	92.3629	88.0736	83.3742	91.629	97.198	84.2729	91.8815	92.2274	82.2968	63.4274	115.308	604.506	511.417	738.302	423.132	457.227	552.915	436.59	486.931	624.935	543.81	527.906	715.669	810.874	470.636	447.143	385.344	859.63	620.332	494.141	363.166	459.566	439.592	761.271	578.857	563.981	365.659	249.342	407.18	394.165	377.357	398.954	395.963	393.924	511.341	515.465	481.986	474.998
C7-QNO	36195.8	42151.1	42390.1	35371.2	36205.8	48122.7	38539.5	39734.7	50297.8	46812.8	46325.6	53166.3	65981.9	80072	82740.4	59132.9	53546.4	78237.3	50167.8	56679.3	69381	69383	59430	70695.8	85647	100658	103792	81412.7	87891.3	106811	74400.4	78511.3	100234	89506.8	91170	101854	59478.8	41871.7	59151.7	46361.1	49478.1	43563.2	48917.8	50698.8	48295.2	67002.4	56565	63692.1	99401.1
C8-QNO	347.597	253.23	317.863	336.214	555.907	464.99	466.51	363.491	536.36	387.073	367.345	377.456	2452.45	2933.32	3721.7	2677.56	2527.07	3290.78	2598.62	2803.01	3610.26	2922.16	3081.85	3515.44	3153.14	2587.5	2699.11	2333.26	2461.68	2863.65	2913.66	2492.22	2570.46	2640.47	2511.45	2844.66	1578.85	906.546	1430.61	1116.7	987.149	1107.88	1411.04	1312.42	1128.07	1667.64	1427.59	1278.45	5664.84
C9-QNO	12063.6	13526.2	11101	11538	10559.1	13344.9	11851.6	10717.1	11902.7	12407.9	11873.9	14295.7	37091.9	42431.5	43916.9	41898.1	40888.3	40496.9	36349.8	40123.9	40752.1	41722	37879.5	37438.7	42034.7	42535.6	47222.5	39884	43579.9	46798.3	45173.1	47573.2	43608.8	45371.8	47898.1	44155	26131.1	15756.1	26741.5	22797.6	25879.3	22887.7	29656.4	28491.9	23644.6	33040.2	25259.2	30383.4	64208.3
C11-QNO	153.893	159.467	140.026	129.759	127.45	150.597	154.428	127.96	148.995	119.099	121.429	173.602	2007.29	2159.2	2479.84	2594.97	2786.41	1950.71	2732.08	2560.65	2571.49	2432.84	2376.7	2319.98	1692.65	1621.78	1900.26	1530.89	998.503	1587.25	1669.47	1833.12	1447.11	1685.93	1636.36	1511.35	634.974	318.577	877.131	489.131	717.319	656.346	949.861	815.076	448.053	1164.43	706.542	879.745	1160.03
C9:1-QNO/C9:1-PQS	2210.33	2558.31	1879.06	2073.16	2191.12	2322.99	1940.84	2113.13	2241.23	1752.1	2173.2	2754.71	6717.81	6806.32	7964.12	7109.43	7558.4	7322.28	7411.55	8355.96	8482.69	7146.46	7716.58	8083.7	8871.11	9136.93	9075.35	8704.6	8867	10503.2	8465.92	9589.51	9450	8687.72	9228.76	9349.6	8171.45	5608.42	9531.47	6838.89	8142.53	7286.24	7495.31	8071.84	6934.77	9410.89	8299.56	9656.51	12242.6
C10:1-QNO/C10:1-PQS	0	0	0	0	0	0	0	0	0	0	0	0	1027.39	1088.36	1163.76	1207.84	911.525	1113.75	1154.98	898.905	1105.46	1102.56	899.447	1116.61	912.721	607.898	637.744	573.339	806.056	539.962	672.017	602.605	504.94	731.332	550.073	523.444	325.115	51.9768	212.606	240.592	227.226	162.415	307.15	261.947	85.3989	354.716	223.619	273.981	60.4266
C11:1-QNO/C11:1-PQS	433.592	238.963	292.213	570.888	379.387	354.135	378.832	382.62	358.193	342.399	316.486	392.739	6948.33	7247.15	8268.3	9251.53	8018.69	7343.08	8217.89	7431.7	8483	8605.4	7258.01	7396.64	6449.91	5816.22	6403.81	6052.5	5360.45	6104.69	7183.49	7475.13	5751.9	6903.89	6278.3	5853.18	3230.47	1736.86	3449.32	2591.59	2573.79	2566.39	3652.33	3374.62	2209.09	4032.81	2852.08	3507.47	5017.03
C13:2-QNO/C13:2-PQS	120.72	164.106	91.4082	104.604	98.4245	142.937	164.943	99.8239	121.288	186.61	105.145	128.186	1076.93	1389.37	1450.82	1608.35	2571.67	1193.99	1989.76	2298.31	2084.12	1292.84	1867.39	1685.8	1251.29	833.308	1326.75	1423.84	1025.39	1247.58	1493.77	1881.01	1196.2	1469.52	1499.21	1154.9	731.729	433.932	1111	581.745	1013.59	865.137	1174.38	938.208	586.764	1142.6	852.498	1129.82	1327.27
C13:1-QNO/C13:1-PQS	19.8096	33.6513	45.2366	35.6324	68.2881	56.1366	38.1349	33.2202	28.3823	38.5227	37.6364	36.8282	692.408	718.395	786.006	1066.3	1088.44	719.431	1013.28	973.206	979.802	870.126	752.274	770.182	598.653	686.517	480.139	418.078	751.545	698.034	723.861	752.661	641.365	628.901	770.383	327.453	435.659	230.547	399.264	362.645	375.97	330.169	510.846	457.844	328.885	515.969	392.027	486.725	662.472
C7:1-HQ-OH	272.569	476.454	560.479	248.128	299.879	622.92	404.174	510.943	633.798	602.424	514.622	359.539	3719.96	4670.64	5517.29	3644.24	3883.63	4998.35	3550.14	4218.14	5677.87	4259.84	4512.1	5795.39	5365.64	5590.98	5977.11	4230.34	3500.91	5624.11	4557.75	4146.39	5147.02	5152.76	4807.71	5802.98	1644.99	961.54	2098.2	1073.51	1819.18	1783.03	1787.42	1948.95	1407.02	2172.29	1678.39	2710.35	602.87
C9:1-HQ-OH	1275.51	1597.49	1390.02	1217.01	1090.88	1714.4	1227.58	1078.16	1576.25	1293.5	1280.22	1790.4	15346.2	16218.5	19878.6	16352.5	17074.7	16372.3	15656.7	17018	21021.2	17986.7	17707.6	19147.4	16224	15453.9	18172.6	8032.27	8761.2	9786.75	15737	9014.16	8875.04	17738.7	8643.05	16593.3	7241.57	5209.31	8320.5	6374.2	6081.31	5512.03	7256.6	6795.05	6031.18	6712.57	8029.33	9262.02	18400.6
C9-HQ-OH	353.975	443.803	319.773	569.856	338.319	415.91	511.576	428.806	357.004	350.986	346.041	403.749	1168.57	926.434	1158.68	1215.98	1293.78	1119.27	1306.56	1198.08	1220.89	1178.07	1074.07	1216.68	844.583	501.256	709.565	787.325	987.233	730.284	801.372	791.158	474.605	739.913	701.997	475.524	532.692	535.067	608.039	743.567	687.236	976.849	749.944	718.143	454.334	677.792	746.811	484.488	297.353
C9-QNO-OH/C9-PQS-OH	123.212	98.8326	91.9277	110.44	117.286	135.845	155.545	114.687	114.09	112.81	102.164	126.51	339.945	386.304	436.05	277.447	233.333	358.383	225.228	326.762	565.306	461.572	385.581	649.961	376.48	399.242	407.207	502.858	539.203	365.861	261.524	284.409	368.134	329.241	569.23	424.602	356.294	263.132	383.695	284.242	290.021	285.807	304.52	277.97	285.406	423.861	408.445	398.712	325.102
C7-PQS	10636.1	12812.6	8664.79	6729.85	7931.17	9865.98	5163.99	6708.48	7882.43	6847.38	8510.02	14649.1	73988.3	78489.5	87657.8	78687.3	102653	93164.5	88381.3	102905	109913	81468	101386	88255.8	78401.3	72203.3	78967.4	74451.4	69464.3	74084.5	78210.4	88606.6	80342.1	77257.9	80704.9	71606.1	57574.5	64179.7	71427.3	66993.4	78674.4	78149.2	72796.1	77732.4	68488.2	66523.8	75277	79776.2	23842.4
C9:2-PQS	511.474	537.564	487.005	381.405	515.567	280.551	485.712	633.865	379.196	524.63	469.705	649.775	786.457	1032.79	305.758	202.007	332.447	278.366	556.411	498.879	236.68	843.19	243.162	275.376	1148.05	1424.08	1369.33	1223.41	1395.12	1646.02	1067.16	1166.34	1446.37	1252.36	1437.71	1423	1333.08	1002.74	1382.7	1087.28	1214.84	1077.76	1150.21	1154	1223.09	1322.38	1245.88	1441.48	1591.9
C9:1-PQS	199.444	234.186	148.081	27.9685	51.0334	225.759	61.7678	70.468	55.3994	121.31	94.9617	238.128	947.103	1431.19	2005.07	2124.15	3094.14	3302.97	2796.77	3431.96	4291.45	2427.79	3038.71	3234.33	1047.52	979.994	1277.14	1126.81	1370.4	963.854	1132.91	1612.38	1149.46	1480.95	1118.55	1070.11	892.416	1321.18	1180.79	1423.99	1265.23	1403.76	1143.15	1233.67	1122.91	1155.64	1499.71	1652.8	590.465
C9-PQS	1162.42	1340.36	1038.27	914.285	800.504	742.623	932.95	608.306	873.164	818.897	1095.78	1176.19	7154.47	8301.16	11174.5	9892.48	14042.2	13049	11519	14286.8	15432.3	9703.38	12981.5	13527.8	6427.57	6966.79	8431.58	6005.4	5281.06	7190.51	7076.21	10331.6	8740.86	6511.65	8437.92	7799.92	5047.25	6380.26	7849.49	6575.14	7921.09	8605.08	8473.36	8656.68	7645.49	6791.1	8386.32	9538.23	3420.9
SUM	299750	326464	253403	317117	312518	301773	288913	314121	294988	271974	303067	322114	598103	621010	638319	642731	660291	645191	641341	658773	651155	645200	631101	590678	599713	569915	567768	581606	559914	573313	613485	607640	560787	609236	579606	530310	551063	522047	567250	571892	566115	560510	571650	558576	527414	588974	572509	577011	432344
HHQ-type
C5-HQ	407.383	408.587	370.743	273.664	523.792	532.526	458.274	405.724	613.665	484.485	288.735	562.257	1885.6	1480.34	1628.53	1826.55	1582.32	1680.37	1904.35	1589.23	1643.1	1864.04	1598.09	1721.67	1674.58	1108.09	897.398	1345.95	908.516	1016.5	1429.73	1164.85	919.949	1156.86	950.313	683.202	652.887	608.824	612.58	896.016	593.001	682.867	880.793	708.148	941.765	961.022	771.707	675.154	474.753
C6-HQ	163.953	164.711	176.412	194.731	222.687	228.001	180.52	162.142	139.385	148.186	237.239	200.674	448.962	291.498	390.637	454.948	451.524	390.289	554.262	593.396	596.593	454.487	511.239	579.994	270.228	467.003	374.579	576.939	520.683	469.402	265.82	463.516	398.054	678.861	440.452	317.707	458.335	393.162	352.731	430.316	320.371	352.449	406.252	374.024	311.506	475.055	418.042	321.638	300.667
C7-HQ	125257	130985	109193	144781	139486	127617	127566	145810	129545	115065	131223	133620	125320	114627	106268	128046	115470	115795	124371	115604	106009	129963	111039	97508.9	109250	92998.8	77016.5	114371	97085.5	88435.3	115859	94421.1	85642.3	108487	90575.8	73985.5	116066	111430	99944.3	126873	107999	109417	114488	102335	97434.8	112774	101996	90512.7	61455.2
C8:1-HQ	345.087	345.949	262.69	357.492	354.877	215.862	346.585	310.7	208.607	185.872	206.669	318.695	873.397	694.636	903.094	1029.12	1213.42	955.18	1169.36	1087.26	1058.06	912.722	1058.66	969.945	707.982	443.526	420.365	494.523	445.463	445.128	875.997	747.317	459.915	746.617	438.555	410.051	403.158	373.581	467.558	487.856	333.14	637.73	485.151	446.121	762.195	480.258	590.961	527.376	496.451
C8-HQ	1076.82	1018.43	705.542	1089.86	980.643	733.107	1045.97	1041.64	809.186	763.278	681.434	1002.3	4291.14	3534.73	3523.08	4093.47	4349.42	4450.01	4581.33	3908.77	4007.41	4788.18	3922.98	3649.19	2899.57	2536.87	1851.58	3053.01	1990.05	2342.74	3564.01	2927.44	1467.98	3220.68	2318.78	2028.86	2740.18	2399.67	2836.3	2230.46	2225.06	2275.23	2533.09	1839.02	1607.78	2781.95	2778.17	2505.88	3197.25
C9:1-HQ	10411.7	11433.8	7853.49	13876.1	11540.4	9573.77	10733.1	12282.6	9197.19	8222.21	9542.51	10122.6	28162	26847	25682	29867.4	31302.8	26330.3	31524.9	31620.3	29317	28960.9	28778.8	23863.7	26885.4	23030.8	20828.7	26881.5	23727	23551	28424.9	25779.9	22077.1	26621.2	23263	19905.3	33744	33327	33255.7	35286.4	32796.5	33858.5	33232.5	31288.2	29672.1	33559.2	33809.5	31738.3	14104
C9:1-HQ	16176.6	26362.1	11866.4	16464.3	22599.4	14471.6	14603.7	14085.1	13545.3	17689.2	19594.6	13682.8	53136	54229.4	53578.3	56440.7	54926.6	56479.5	55168.9	55709.6	51987.7	54977.1	51457.1	46006.4	46978.8	46267.9	45691.8	48718.2	50327.2	46692.7	48602.1	52291.7	45866.3	49432.4	49618.9	40301.9	49184.8	48571.2	48689.4	50992.8	49212.6	47652.7	48673.8	47965.6	46887.8	49867.4	50938.4	50328	12600.3
C9-HQ	65560.7	65882.2	46918.5	65968.8	62962.5	58657.4	60105.7	63391.6	54705.4	49890.1	56901.2	61450.8	100166	104522	102713	112086	105782	103520	104598	104477	93831.6	106311	97563	86202.9	97229.6	89858.4	87542.3	99467.2	95822.8	89449.5	106812	104934	88022.3	100846	97811.5	80506	111558	116581	114779	123398	122954	120236	119660	118312	119387	117978	118647	116624	79166.7
C10:1-HQ	78.864	62.6819	65.5729	120.395	94.4594	45.7674	172.111	90.3861	42.9499	48.7763	21.6236	47.3646	2221.61	1994.7	2026.45	2688.08	1726.84	1983.52	2276.1	1827.98	1874.18	2396.7	1782.44	1791.45	1500.82	1214.12	833.47	1350.43	768.101	627.697	1595.06	1263.92	883.844	1438.58	631.51	485.318	738.872	550.754	390.513	544.027	476.909	433.452	355.257	443.487	506.959	600.173	625.516	585.186	189.189
C10:1-HQ	38.5171	47.5467	26.7337	49.6968	37.9457	33.0708	32.4029	44.7626	30.0428	40.1004	39.8275	43.1995	292.864	219.269	280.4	328.911	177.78	184.073	158.192	215.473	176.444	239.672	190.376	145.216	178.052	80.2568	58.4654	79.7042	59.4196	66.8216	90.4904	102.397	64.7489	118.137	61.9436	79.1058	234.013	46.5766	50.6648	52.1607	26.2822	42.2043	49.7987	28.4886	1.54922	72.4122	42.7687	47.9148	95.4418
C11:2-HQ	1222.4	735.394	670.799	1123.67	870.045	1076.9	997.802	1209.89	1038	665.48	2702.49	1087.22	326.284	1459.04	300.362	342.769	2246.68	353.351	2084.02	444.11	361.837	435.517	1844.44	353.037	1056.94	1173.38	979.92	1394.7	1520.19	1152.76	297.475	1670.83	1291.27	1361.64	1339.06	1029.4	2021.96	2181.78	2111.35	2141.65	295.632	338.94	281.435	280.802	1524.59	1758.6	325.542	343.872	948.411
C11:2-HQ	5932.11	6077.33	2648.11	5572.48	5422.34	4640.62	4347.23	5231.12	3033.65	3154.35	3466.77	3800.81	14749.5	14798.6	15565.6	19310.7	25321.6	16703.8	20348.9	23118.5	18632.2	16179.4	20564.8	17459	13761.9	11331.2	10959.9	13539.5	13316.4	11541.5	17246.2	18222.3	13053.7	13218.8	13201.8	10100	16081.8	16017.7	20484.3	19060.7	18142.8	21311.2	19784.5	19118.5	17334.2	18782.4	20197.1	17971.2	6592.02
C11:1-HQ	2368.32	2221.95	1237.05	2554.36	2219.5	1610.59	2318.47	2220.03	1518.42	748.246	1346.65	1718.9	17860.4	16699.3	18473.6	22403.2	20516.7	18109.7	24401.9	20118.7	19300.7	20509.2	18370.1	16973.4	14247.8	12100.8	11533.4	12682.9	12584.4	11185	15147.9	14676.3	10283.9	13180.1	11506.6	9985.58	13783.7	13464.7	14502.2	13388.5	12536.3	13131	13031	12814.1	12207.9	13622.8	14857.2	14680	5468.6
C11:1-HQ	1138.92	1081.7	508.138	830.156	840.484	852.775	804.49	788.385	724.593	452.163	764.462	784.076	368.659	4275	4574.21	460.844	6038.66	246.179	5998.86	5907.62	374.946	339.238	5129.33	4581.03	3558.91	2779.47	3442.85	3045.85	2515	2591.68	3730.17	3961.46	2920.18	3170.1	2724.74	2780.23	3465.41	3551.15	4048.96	3864.2	3916.35	3896.28	3911.36	3916.53	3734.12	3953.92	4171.88	4244.67	1209.92
C11-HQ	1619.09	1224.42	622.392	1460.3	1090.36	1004.51	1139.83	1416.59	918.879	538.328	929.897	1226.49	5967.98	5624.77	6626.41	7346.53	7811.03	7038.58	8082.15	7889.27	7548.15	6622.68	7172.21	6578.52	5152.48	4293.22	4482.02	4094.92	3985.65	4087.91	5070.53	5276.25	4008.28	4298.84	4322.48	3927.1	5190.18	5611.19	6659.02	5619.97	6167.59	6305.58	5871.21	5651.31	5496.87	5490.12	6212.01	6336.11	2354.74
C12:1-HQ	32.1113	35.9858	13.092	111.306	97.7839	27.8283	72.4439	44.1118	39.4961	35.8491	39.6635	14.9165	726.088	620.381	661.966	1125.6	839.195	710.599	1045.81	783.603	934.447	977.559	763.182	617.177	364.537	520.938	448.319	563.166	464.59	406.269	370.312	329.664	445.145	368.357	490.626	363.208	467.207	395.917	375.538	350.007	305.795	359.993	326.4	300.863	254.318	420.256	457.753	405.891	375.642
C13:2-HQ	62.9186	38.7833	41.4098	69.3433	76.695	51.7278	73.3887	49.2578	27.6296	33.4415	25.4789	42.788	454.866	354.336	501.156	612.48	544.388	502.078	610.111	516.51	513.552	535.463	502.48	370.913	414.851	393.528	432.644	368.838	348.541	418.777	438.93	490.67	345.091	396.886	400.404	350.621	6568.52	7129.62	7475.9	7186.72	7489.02	7997.9	6889.37	7047.92	6784.41	7336.22	7341.67	7674.09	1704.53
C13:2-HQ	1060.18	1137.54	540.582	1096.71	1058.41	643.784	891.284	1082.51	636.462	486.566	618.869	842.334	6677.23	6128.43	6683.24	8102.32	9634.87	6491.05	8791.28	9173.17	8133.36	7128.72	8081.82	7420.45	5820.21	4769.12	4517.14	5435.65	4907.99	4820.92	6366.09	6133.52	4568.65	5806.46	5090.91	4034.53	7040.64	7807.87	8224.49	7855.95	7729.68	8295.76	7608.96	7257.1	7263.69	7794.37	8104.31	8345	1022.8
C13:1-HQ	0	0	0	0	0	0	0	0	0	0	0	0	2113.3	1534.3	1962.45	2705.92	2852.78	2388.44	2969.73	2676.72	2655.72	2228.08	2162.37	1855.37	1764.83	1373.68	1065.97	1100.17	591.587	917.741	1300.23	1485.11	811.903	1495.89	975.515	785.351	1429.9	1381.74	1760.02	1414.68	1208.21	1834.94	1470.76	1514.22	963.58	1729.86	1738.5	1723.03	0
C13-HQ	92.6762	74.3959	43.0649	63.4786	60.9732	59.3875	56.378	57.3865	64.1993	47.4557	59.9923	59.1311	302.719	335.151	338.582	498.964	411.156	641.27	550.078	559.246	534.518	502.237	526.649	538.388	312.727	520.054	530.872	450.854	397.688	486.049	288.811	311.003	476.43	494.832	473.058	472.461	483.798	502.121	397.199	492.425	362.603	384.515	321.891	534.479	544.855	315.596	333.711	411.934	208.767
C15:2-HQ	68.0219	62.4674	88.4448	48.5524	53.7385	42.6315	31.8309	39.6108	49.8229	36.9006	49.2686	60.5854	355.558	355.207	357.452	501.06	618.237	597.934	558.401	560.068	595.75	472.926	585.122	571.57	393.28	383.38	589.798	393.519	475.678	385.908	411.1	413.888	368.26	448.644	583.334	329.522	482.579	320.711	327.684	266.847	454.972	506.188	466.485	449.446	433.822	339.45	343.33	356.414	43.5964
C15:1-HQ	112.396	108.047	106.483	93.0703	71.8687	81.2642	68.2399	74.8319	87.1321	70.6993	95.3875	85.5276	1162.02	1281.76	1111.74	1198.89	1390.09	1699.14	1357.51	1397.35	1549.53	1379.56	1458.1	1503.77	1371.71	1376.89	1373.23	1164.55	1010.06	1357.96	1187.36	1286.75	1464.68	1209.58	1333.56	1295.68	893.228	989.412	1179.59	939.314	992.074	1033.72	891.635	894.716	917.884	1087.85	1215.53	1241.97	235.643
C17:1-HQ	52.2372	27.795	42.2605	134.215	49.5809	58.9831	54.5277	93.3533	27.6708	24.2897	38.928	64.4402	775.231	855.156	1056.22	709.622	1009.92	1445.82	968.091	1026.52	1153.97	1107.71	1256.12	1440.07	778.349	680.481	929.717	539.946	860.092	970.064	505.271	865.608	904.714	953.588	929.174	817.788	481.782	484.029	832.655	950.63	1060.39	1069.18	1041.74	784.904	1091.47	1170.15	1262.48	1307.61	104.008
SUM	233278	249537	184000	256334	250714	222259	226101	249931	217003	198831	228874	230838	368638	362761	355207	402180	396219	368697	404072	390804	352789	389285	366319	322702	336574	299702	276801	341113	314633	293419	359880	339220	286745	339150	309482	254974	374171	374119	369758	404723	377599	382053	382662	364306	356065	383351	377179	358908	192349
HQNO-type
C5-QNO	292.178	207.834	357.033	340.85	381.635	453.765	249.785	371.998	386.546	342.58	394.496	441.806	1413.4	1435.44	1747.65	1185.14	1111.23	1629.47	1204.41	1472.93	1932.47	1564.63	1663.62	2135	1881.95	1739.45	1670.34	1414.42	1380.3	1727.53	1571.17	1393.46	1634.45	1556.77	1399.54	1987.11	986.842	794.709	1087.13	826.623	773.765	860.374	852.75	934.816	636.257	1000.39	964.839	1068.14	704.027
C6-QNO	99.3174	92.3629	88.0736	83.3742	91.629	97.198	84.2729	91.8815	92.2274	82.2968	63.4274	115.308	604.506	511.417	738.302	423.132	457.227	552.915	436.59	486.931	624.935	543.81	527.906	715.669	810.874	470.636	447.143	385.344	859.63	620.332	494.141	363.166	459.566	439.592	761.271	578.857	563.981	365.659	249.342	407.18	394.165	377.357	398.954	395.963	393.924	511.341	515.465	481.986	474.998
C7-QNO	36195.8	42151.1	42390.1	35371.2	36205.8	48122.7	38539.5	39734.7	50297.8	46812.8	46325.6	53166.3	65981.9	80072	82740.4	59132.9	53546.4	78237.3	50167.8	56679.3	69381	69383	59430	70695.8	85647	100658	103792	81412.7	87891.3	106811	74400.4	78511.3	100234	89506.8	91170	101854	59478.8	41871.7	59151.7	46361.1	49478.1	43563.2	48917.8	50698.8	48295.2	67002.4	56565	63692.1	99401.1
C8-QNO	347.597	253.23	317.863	336.214	555.907	464.99	466.51	363.491	536.36	387.073	367.345	377.456	2452.45	2933.32	3721.7	2677.56	2527.07	3290.78	2598.62	2803.01	3610.26	2922.16	3081.85	3515.44	3153.14	2587.5	2699.11	2333.26	2461.68	2863.65	2913.66	2492.22	2570.46	2640.47	2511.45	2844.66	1578.85	906.546	1430.61	1116.7	987.149	1107.88	1411.04	1312.42	1128.07	1667.64	1427.59	1278.45	5664.84
C9-QNO	12063.6	13526.2	11101	11538	10559.1	13344.9	11851.6	10717.1	11902.7	12407.9	11873.9	14295.7	37091.9	42431.5	43916.9	41898.1	40888.3	40496.9	36349.8	40123.9	40752.1	41722	37879.5	37438.7	42034.7	42535.6	47222.5	39884	43579.9	46798.3	45173.1	47573.2	43608.8	45371.8	47898.1	44155	26131.1	15756.1	26741.5	22797.6	25879.3	22887.7	29656.4	28491.9	23644.6	33040.2	25259.2	30383.4	64208.3
C11-QNO	153.893	159.467	140.026	129.759	127.45	150.597	154.428	127.96	148.995	119.099	121.429	173.602	2007.29	2159.2	2479.84	2594.97	2786.41	1950.71	2732.08	2560.65	2571.49	2432.84	2376.7	2319.98	1692.65	1621.78	1900.26	1530.89	998.503	1587.25	1669.47	1833.12	1447.11	1685.93	1636.36	1511.35	634.974	318.577	877.131	489.131	717.319	656.346	949.861	815.076	448.053	1164.43	706.542	879.745	1160.03
SUM	49152.4	56390.2	54394.1	47799.4	47921.5	62634.2	51346.1	51407.1	63364.6	60151.7	59146.2	68570.2	109551	129543	135345	107912	101317	126158	93489.3	104127	118872	118568	104960	116821	135220	149613	157732	126961	137171	160408	126222	132166	149954	141201	145377	152931	89374.6	60013.3	89537.4	71998.3	78229.8	69452.9	82186.8	82649.1	74546.1	104386	85438.6	97783.8	171613
PQS-type
C7-PQS	10636.1	12812.6	8664.79	6729.85	7931.17	9865.98	5163.99	6708.48	7882.43	6847.38	8510.02	14649.1	73988.3	78489.5	87657.8	78687.3	102653	93164.5	88381.3	102905	109913	81468	101386	88255.8	78401.3	72203.3	78967.4	74451.4	69464.3	74084.5	78210.4	88606.6	80342.1	77257.9	80704.9	71606.1	57574.5	64179.7	71427.3	66993.4	78674.4	78149.2	72796.1	77732.4	68488.2	66523.8	75277	79776.2	23842.4
C9:2-PQS	511.474	537.564	487.005	381.405	515.567	280.551	485.712	633.865	379.196	524.63	469.705	649.775	786.457	1032.79	305.758	202.007	332.447	278.366	556.411	498.879	236.68	843.19	243.162	275.376	1148.05	1424.08	1369.33	1223.41	1395.12	1646.02	1067.16	1166.34	1446.37	1252.36	1437.71	1423	1333.08	1002.74	1382.7	1087.28	1214.84	1077.76	1150.21	1154	1223.09	1322.38	1245.88	1441.48	1591.9
C9:1-PQS	199.444	234.186	148.081	27.9685	51.0334	225.759	61.7678	70.468	55.3994	121.31	94.9617	238.128	947.103	1431.19	2005.07	2124.15	3094.14	3302.97	2796.77	3431.96	4291.45	2427.79	3038.71	3234.33	1047.52	979.994	1277.14	1126.81	1370.4	963.854	1132.91	1612.38	1149.46	1480.95	1118.55	1070.11	892.416	1321.18	1180.79	1423.99	1265.23	1403.76	1143.15	1233.67	1122.91	1155.64	1499.71	1652.8	590.465
C9-PQS	1162.42	1340.36	1038.27	914.285	800.504	742.623	932.95	608.306	873.164	818.897	1095.78	1176.19	7154.47	8301.16	11174.5	9892.48	14042.2	13049	11519	14286.8	15432.3	9703.38	12981.5	13527.8	6427.57	6966.79	8431.58	6005.4	5281.06	7190.51	7076.21	10331.6	8740.86	6511.65	8437.92	7799.92	5047.25	6380.26	7849.49	6575.14	7921.09	8605.08	8473.36	8656.68	7645.49	6791.1	8386.32	9538.23	3420.9
SUM	12509.5	14924.7	10338.1	8053.51	9298.28	11114.9	6644.41	8021.12	9190.19	8312.22	10170.5	16713.2	82876.3	89254.7	101143	90906	120122	109795	103253	121123	129873	94442.4	117649	105293	87024.5	81574.2	90045.4	82807.1	77510.9	83884.9	87486.7	101717	91678.8	86502.9	91699	81899.1	64847.2	72883.8	81840.3	76079.8	89075.6	89235.8	83562.8	88776.7	78479.7	75792.9	86408.9	92408.7	29445.7
Mixed
C9:1-QNO/C9:1-PQS	2210.33	2558.31	1879.06	2073.16	2191.12	2322.99	1940.84	2113.13	2241.23	1752.1	2173.2	2754.71	6717.81	6806.32	7964.12	7109.43	7558.4	7322.28	7411.55	8355.96	8482.69	7146.46	7716.58	8083.7	8871.11	9136.93	9075.35	8704.6	8867	10503.2	8465.92	9589.51	9450	8687.72	9228.76	9349.6	8171.45	5608.42	9531.47	6838.89	8142.53	7286.24	7495.31	8071.84	6934.77	9410.89	8299.56	9656.51	12242.6
C10:1-QNO/C10:1-PQS	0	0	0	0	0	0	0	0	0	0	0	0	1027.39	1088.36	1163.76	1207.84	911.525	1113.75	1154.98	898.905	1105.46	1102.56	899.447	1116.61	912.721	607.898	637.744	573.339	806.056	539.962	672.017	602.605	504.94	731.332	550.073	523.444	325.115	51.9768	212.606	240.592	227.226	162.415	307.15	261.947	85.3989	354.716	223.619	273.981	60.4266
C11:1-QNO/C11:1-PQS	433.592	238.963	292.213	570.888	379.387	354.135	378.832	382.62	358.193	342.399	316.486	392.739	6948.33	7247.15	8268.3	9251.53	8018.69	7343.08	8217.89	7431.7	8483	8605.4	7258.01	7396.64	6449.91	5816.22	6403.81	6052.5	5360.45	6104.69	7183.49	7475.13	5751.9	6903.89	6278.3	5853.18	3230.47	1736.86	3449.32	2591.59	2573.79	2566.39	3652.33	3374.62	2209.09	4032.81	2852.08	3507.47	5017.03
C13:2-QNO/C13:2-PQS	120.72	164.106	91.4082	104.604	98.4245	142.937	164.943	99.8239	121.288	186.61	105.145	128.186	1076.93	1389.37	1450.82	1608.35	2571.67	1193.99	1989.76	2298.31	2084.12	1292.84	1867.39	1685.8	1251.29	833.308	1326.75	1423.84	1025.39	1247.58	1493.77	1881.01	1196.2	1469.52	1499.21	1154.9	731.729	433.932	1111	581.745	1013.59	865.137	1174.38	938.208	586.764	1142.6	852.498	1129.82	1327.27
C13:1-QNO/C13:1-PQS	19.8096	33.6513	45.2366	35.6324	68.2881	56.1366	38.1349	33.2202	28.3823	38.5227	37.6364	36.8282	692.408	718.395	786.006	1066.3	1088.44	719.431	1013.28	973.206	979.802	870.126	752.274	770.182	598.653	686.517	480.139	418.078	751.545	698.034	723.861	752.661	641.365	628.901	770.383	327.453	435.659	230.547	399.264	362.645	375.97	330.169	510.846	457.844	328.885	515.969	392.027	486.725	662.472
SUM	2784.45	2995.03	2307.91	2784.29	2737.22	2876.2	2522.75	2628.8	2749.09	2319.63	2632.47	3312.46	16462.9	17249.6	19633	20243.4	20148.7	17692.5	19787.5	19958.1	21135.1	19017.4	18493.7	19052.9	18083.7	17080.9	17923.8	17172.4	16810.4	19093.5	18539.1	20300.9	17544.4	18421.4	18326.7	17208.6	12894.4	8061.74	14703.7	10615.5	12333.1	11210.3	13140	13104.5	10144.9	15457	12619.8	15054.5	19309.8
Other
C7:1-HQ-OH	272.569	476.454	560.479	248.128	299.879	622.92	404.174	510.943	633.798	602.424	514.622	359.539	3719.96	4670.64	5517.29	3644.24	3883.63	4998.35	3550.14	4218.14	5677.87	4259.84	4512.1	5795.39	5365.64	5590.98	5977.11	4230.34	3500.91	5624.11	4557.75	4146.39	5147.02	5152.76	4807.71	5802.98	1644.99	961.54	2098.2	1073.51	1819.18	1783.03	1787.42	1948.95	1407.02	2172.29	1678.39	2710.35	602.87
C9:1-HQ-OH	1275.51	1597.49	1390.02	1217.01	1090.88	1714.4	1227.58	1078.16	1576.25	1293.5	1280.22	1790.4	15346.2	16218.5	19878.6	16352.5	17074.7	16372.3	15656.7	17018	21021.2	17986.7	17707.6	19147.4	16224	15453.9	18172.6	8032.27	8761.2	9786.75	15737	9014.16	8875.04	17738.7	8643.05	16593.3	7241.57	5209.31	8320.5	6374.2	6081.31	5512.03	7256.6	6795.05	6031.18	6712.57	8029.33	9262.02	18400.6
C9-HQ-OH	353.975	443.803	319.773	569.856	338.319	415.91	511.576	428.806	357.004	350.986	346.041	403.749	1168.57	926.434	1158.68	1215.98	1293.78	1119.27	1306.56	1198.08	1220.89	1178.07	1074.07	1216.68	844.583	501.256	709.565	787.325	987.233	730.284	801.372	791.158	474.605	739.913	701.997	475.524	532.692	535.067	608.039	743.567	687.236	976.849	749.944	718.143	454.334	677.792	746.811	484.488	297.353
C9-QNO-OH/C9-PQS-OH	123.212	98.8326	91.9277	110.44	117.286	135.845	155.545	114.687	114.09	112.81	102.164	126.51	339.945	386.304	436.05	277.447	233.333	358.383	225.228	326.762	565.306	461.572	385.581	649.961	376.48	399.242	407.207	502.858	539.203	365.861	261.524	284.409	368.134	329.241	569.23	424.602	356.294	263.132	383.695	284.242	290.021	285.807	304.52	277.97	285.406	423.861	408.445	398.712	325.102
SUM	2025.27	2616.58	2362.2	2145.43	1846.37	2889.08	2298.87	2132.59	2681.14	2359.72	2243.04	2680.19	20574.6	22201.9	26990.6	21490.1	22485.4	22848.3	20738.6	22760.9	28485.2	23886.2	23679.3	26809.4	22810.7	21945.4	25266.5	13552.8	13788.5	16507	21357.7	14236.1	14864.8	23960.6	14722	23296.4	9775.54	6969.05	11410.4	8475.52	8877.75	8557.72	10098.5	9740.11	8177.94	9986.51	10863	12855.6	19625.9
C5
C5-HQ	407.383	408.587	370.743	273.664	523.792	532.526	458.274	405.724	613.665	484.485	288.735	562.257	1885.6	1480.34	1628.53	1826.55	1582.32	1680.37	1904.35	1589.23	1643.1	1864.04	1598.09	1721.67	1674.58	1108.09	897.398	1345.95	908.516	1016.5	1429.73	1164.85	919.949	1156.86	950.313	683.202	652.887	608.824	612.58	896.016	593.001	682.867	880.793	708.148	941.765	961.022	771.707	675.154	474.753
C5-QNO	292.178	207.834	357.033	340.85	381.635	453.765	249.785	371.998	386.546	342.58	394.496	441.806	1413.4	1435.44	1747.65	1185.14	1111.23	1629.47	1204.41	1472.93	1932.47	1564.63	1663.62	2135	1881.95	1739.45	1670.34	1414.42	1380.3	1727.53	1571.17	1393.46	1634.45	1556.77	1399.54	1987.11	986.842	794.709	1087.13	826.623	773.765	860.374	852.75	934.816	636.257	1000.39	964.839	1068.14	704.027
SUM	699.561	616.42	727.777	614.515	905.427	986.292	708.059	777.722	1000.21	827.065	683.231	1004.06	3299	2915.78	3376.18	3011.69	2693.55	3309.83	3108.76	3062.16	3575.57	3428.67	3261.72	3856.66	3556.53	2847.54	2567.73	2760.37	2288.82	2744.03	3000.89	2558.31	2554.4	2713.62	2349.86	2670.31	1639.73	1403.53	1699.71	1722.64	1366.77	1543.24	1733.54	1642.96	1578.02	1961.42	1736.55	1743.3	1178.78
C6
C6-HQ	163.953	164.711	176.412	194.731	222.687	228.001	180.52	162.142	139.385	148.186	237.239	200.674	448.962	291.498	390.637	454.948	451.524	390.289	554.262	593.396	596.593	454.487	511.239	579.994	270.228	467.003	374.579	576.939	520.683	469.402	265.82	463.516	398.054	678.861	440.452	317.707	458.335	393.162	352.731	430.316	320.371	352.449	406.252	374.024	311.506	475.055	418.042	321.638	300.667
C6-QNO	99.3174	92.3629	88.0736	83.3742	91.629	97.198	84.2729	91.8815	92.2274	82.2968	63.4274	115.308	604.506	511.417	738.302	423.132	457.227	552.915	436.59	486.931	624.935	543.81	527.906	715.669	810.874	470.636	447.143	385.344	859.63	620.332	494.141	363.166	459.566	439.592	761.271	578.857	563.981	365.659	249.342	407.18	394.165	377.357	398.954	395.963	393.924	511.341	515.465	481.986	474.998
SUM	263.271	257.074	264.486	278.105	314.316	325.199	264.793	254.024	231.612	230.483	300.666	315.982	1053.47	802.916	1128.94	878.08	908.751	943.204	990.852	1080.33	1221.53	998.296	1039.14	1295.66	1081.1	937.639	821.722	962.283	1380.31	1089.73	759.961	826.682	857.619	1118.45	1201.72	896.564	1022.32	758.821	602.073	837.496	714.536	729.806	805.205	769.986	705.429	986.396	933.507	803.623	775.664
C7
C7-HQ	125257	130985	109193	144781	139486	127617	127566	145810	129545	115065	131223	133620	125320	114627	106268	128046	115470	115795	124371	115604	106009	129963	111039	97508.9	109250	92998.8	77016.5	114371	97085.5	88435.3	115859	94421.1	85642.3	108487	90575.8	73985.5	116066	111430	99944.3	126873	107999	109417	114488	102335	97434.8	112774	101996	90512.7	61455.2
C7-QNO	36195.8	42151.1	42390.1	35371.2	36205.8	48122.7	38539.5	39734.7	50297.8	46812.8	46325.6	53166.3	65981.9	80072	82740.4	59132.9	53546.4	78237.3	50167.8	56679.3	69381	69383	59430	70695.8	85647	100658	103792	81412.7	87891.3	106811	74400.4	78511.3	100234	89506.8	91170	101854	59478.8	41871.7	59151.7	46361.1	49478.1	43563.2	48917.8	50698.8	48295.2	67002.4	56565	63692.1	99401.1
C7-PQS	10636.1	12812.6	8664.79	6729.85	7931.17	9865.98	5163.99	6708.48	7882.43	6847.38	8510.02	14649.1	73988.3	78489.5	87657.8	78687.3	102653	93164.5	88381.3	102905	109913	81468	101386	88255.8	78401.3	72203.3	78967.4	74451.4	69464.3	74084.5	78210.4	88606.6	80342.1	77257.9	80704.9	71606.1	57574.5	64179.7	71427.3	66993.4	78674.4	78149.2	72796.1	77732.4	68488.2	66523.8	75277	79776.2	23842.4
SUM	172089	185949	160247	186882	183623	185605	171270	192253	187726	168725	186058	201436	265290	273188	276666	265866	271670	287197	262920	275189	285302	280814	271855	256460	273299	265860	259776	270235	254441	269331	268470	261539	266218	275252	262451	247446	233119	217481	230523	240227	236152	231129	236202	230767	214218	246300	233838	233981	184699
C7:1
C7:1-HQ-OH	272.569	476.454	560.479	248.128	299.879	622.92	404.174	510.943	633.798	602.424	514.622	359.539	3719.96	4670.64	5517.29	3644.24	3883.63	4998.35	3550.14	4218.14	5677.87	4259.84	4512.1	5795.39	5365.64	5590.98	5977.11	4230.34	3500.91	5624.11	4557.75	4146.39	5147.02	5152.76	4807.71	5802.98	1644.99	961.54	2098.2	1073.51	1819.18	1783.03	1787.42	1948.95	1407.02	2172.29	1678.39	2710.35	602.87
C8
C8-QNO	347.597	253.23	317.863	336.214	555.907	464.99	466.51	363.491	536.36	387.073	367.345	377.456	2452.45	2933.32	3721.7	2677.56	2527.07	3290.78	2598.62	2803.01	3610.26	2922.16	3081.85	3515.44	3153.14	2587.5	2699.11	2333.26	2461.68	2863.65	2913.66	2492.22	2570.46	2640.47	2511.45	2844.66	1578.85	906.546	1430.61	1116.7	987.149	1107.88	1411.04	1312.42	1128.07	1667.64	1427.59	1278.45	5664.84
C8:1
C8:1-HQ	345.087	345.949	262.69	357.492	354.877	215.862	346.585	310.7	208.607	185.872	206.669	318.695	873.397	694.636	903.094	1029.12	1213.42	955.18	1169.36	1087.26	1058.06	912.722	1058.66	969.945	707.982	443.526	420.365	494.523	445.463	445.128	875.997	747.317	459.915	746.617	438.555	410.051	403.158	373.581	467.558	487.856	333.14	637.73	485.151	446.121	762.195	480.258	590.961	527.376	496.451
C8-HQ	1076.82	1018.43	705.542	1089.86	980.643	733.107	1045.97	1041.64	809.186	763.278	681.434	1002.3	4291.14	3534.73	3523.08	4093.47	4349.42	4450.01	4581.33	3908.77	4007.41	4788.18	3922.98	3649.19	2899.57	2536.87	1851.58	3053.01	1990.05	2342.74	3564.01	2927.44	1467.98	3220.68	2318.78	2028.86	2740.18	2399.67	2836.3	2230.46	2225.06	2275.23	2533.09	1839.02	1607.78	2781.95	2778.17	2505.88	3197.25
SUM	1421.91	1364.38	968.232	1447.35	1335.52	948.969	1392.55	1352.34	1017.79	949.149	888.103	1320.99	5164.53	4229.37	4426.18	5122.6	5562.83	5405.19	5750.69	4996.03	5065.48	5700.9	4981.64	4619.13	3607.56	2980.39	2271.94	3547.53	2435.51	2787.87	4440	3674.76	1927.89	3967.29	2757.33	2438.91	3143.34	2773.25	3303.86	2718.32	2558.2	2912.96	3018.24	2285.14	2369.98	3262.21	3369.13	3033.26	3693.7
C9
C9-HQ	65560.7	65882.2	46918.5	65968.8	62962.5	58657.4	60105.7	63391.6	54705.4	49890.1	56901.2	61450.8	100166	104522	102713	112086	105782	103520	104598	104477	93831.6	106311	97563	86202.9	97229.6	89858.4	87542.3	99467.2	95822.8	89449.5	106812	104934	88022.3	100846	97811.5	80506	111558	116581	114779	123398	122954	120236	119660	118312	119387	117978	118647	116624	79166.7
C9-QNO	12063.6	13526.2	11101	11538	10559.1	13344.9	11851.6	10717.1	11902.7	12407.9	11873.9	14295.7	37091.9	42431.5	43916.9	41898.1	40888.3	40496.9	36349.8	40123.9	40752.1	41722	37879.5	37438.7	42034.7	42535.6	47222.5	39884	43579.9	46798.3	45173.1	47573.2	43608.8	45371.8	47898.1	44155	26131.1	15756.1	26741.5	22797.6	25879.3	22887.7	29656.4	28491.9	23644.6	33040.2	25259.2	30383.4	64208.3
C9-HQ-OH	353.975	443.803	319.773	569.856	338.319	415.91	511.576	428.806	357.004	350.986	346.041	403.749	1168.57	926.434	1158.68	1215.98	1293.78	1119.27	1306.56	1198.08	1220.89	1178.07	1074.07	1216.68	844.583	501.256	709.565	787.325	987.233	730.284	801.372	791.158	474.605	739.913	701.997	475.524	532.692	535.067	608.039	743.567	687.236	976.849	749.944	718.143	454.334	677.792	746.811	484.488	297.353
C9-QNO-OH/C9-PQS-OH	123.212	98.8326	91.9277	110.44	117.286	135.845	155.545	114.687	114.09	112.81	102.164	126.51	339.945	386.304	436.05	277.447	233.333	358.383	225.228	326.762	565.306	461.572	385.581	649.961	376.48	399.242	407.207	502.858	539.203	365.861	261.524	284.409	368.134	329.241	569.23	424.602	356.294	263.132	383.695	284.242	290.021	285.807	304.52	277.97	285.406	423.861	408.445	398.712	325.102
C9-PQS	1162.42	1340.36	1038.27	914.285	800.504	742.623	932.95	608.306	873.164	818.897	1095.78	1176.19	7154.47	8301.16	11174.5	9892.48	14042.2	13049	11519	14286.8	15432.3	9703.38	12981.5	13527.8	6427.57	6966.79	8431.58	6005.4	5281.06	7190.51	7076.21	10331.6	8740.86	6511.65	8437.92	7799.92	5047.25	6380.26	7849.49	6575.14	7921.09	8605.08	8473.36	8656.68	7645.49	6791.1	8386.32	9538.23	3420.9
SUM	79263.9	81291.4	59469.5	79101.4	74777.7	73296.6	73557.3	75260.5	67952.4	63580.6	70319.1	77453	145921	156567	159399	165370	162240	158544	153998	160412	151802	159376	149884	139036	146913	140261	144313	146647	146210	144534	160124	163915	141215	153798	155419	133361	143626	139515	150362	153799	157732	152991	158844	156457	151417	158911	153448	157429	147418
C9:1
C9:1-HQ	10411.7	11433.8	7853.49	13876.1	11540.4	9573.77	10733.1	12282.6	9197.19	8222.21	9542.51	10122.6	28162	26847	25682	29867.4	31302.8	26330.3	31524.9	31620.3	29317	28960.9	28778.8	23863.7	26885.4	23030.8	20828.7	26881.5	23727	23551	28424.9	25779.9	22077.1	26621.2	23263	19905.3	33744	33327	33255.7	35286.4	32796.5	33858.5	33232.5	31288.2	29672.1	33559.2	33809.5	31738.3	14104
C9:1-HQ	16176.6	26362.1	11866.4	16464.3	22599.4	14471.6	14603.7	14085.1	13545.3	17689.2	19594.6	13682.8	53136	54229.4	53578.3	56440.7	54926.6	56479.5	55168.9	55709.6	51987.7	54977.1	51457.1	46006.4	46978.8	46267.9	45691.8	48718.2	50327.2	46692.7	48602.1	52291.7	45866.3	49432.4	49618.9	40301.9	49184.8	48571.2	48689.4	50992.8	49212.6	47652.7	48673.8	47965.6	46887.8	49867.4	50938.4	50328	12600.3
C9:1-QNO/C9:1-PQS	2210.33	2558.31	1879.06	2073.16	2191.12	2322.99	1940.84	2113.13	2241.23	1752.1	2173.2	2754.71	6717.81	6806.32	7964.12	7109.43	7558.4	7322.28	7411.55	8355.96	8482.69	7146.46	7716.58	8083.7	8871.11	9136.93	9075.35	8704.6	8867	10503.2	8465.92	9589.51	9450	8687.72	9228.76	9349.6	8171.45	5608.42	9531.47	6838.89	8142.53	7286.24	7495.31	8071.84	6934.77	9410.89	8299.56	9656.51	12242.6
C9:1-HQ-OH	1275.51	1597.49	1390.02	1217.01	1090.88	1714.4	1227.58	1078.16	1576.25	1293.5	1280.22	1790.4	15346.2	16218.5	19878.6	16352.5	17074.7	16372.3	15656.7	17018	21021.2	17986.7	17707.6	19147.4	16224	15453.9	18172.6	8032.27	8761.2	9786.75	15737	9014.16	8875.04	17738.7	8643.05	16593.3	7241.57	5209.31	8320.5	6374.2	6081.31	5512.03	7256.6	6795.05	6031.18	6712.57	8029.33	9262.02	18400.6
C9:1-PQS	199.444	234.186	148.081	27.9685	51.0334	225.759	61.7678	70.468	55.3994	121.31	94.9617	238.128	947.103	1431.19	2005.07	2124.15	3094.14	3302.97	2796.77	3431.96	4291.45	2427.79	3038.71	3234.33	1047.52	979.994	1277.14	1126.81	1370.4	963.854	1132.91	1612.38	1149.46	1480.95	1118.55	1070.11	892.416	1321.18	1180.79	1423.99	1265.23	1403.76	1143.15	1233.67	1122.91	1155.64	1499.71	1652.8	590.465
SUM	30273.6	42185.9	23137.1	33658.6	37472.8	28308.5	28566.9	29629.4	26615.3	29078.3	32685.5	28588.7	104309	105532	109108	111894	113957	109807	112559	116136	115100	111499	108699	100336	100007	94869.5	95045.6	93463.4	93052.8	91497.4	102363	98287.6	87417.8	103961	91872.3	87220.2	99234.3	94037.1	100978	100916	97498.1	95713.3	97801.4	95354.4	90648.7	100706	102577	102638	57938
C9:2
C9:2-PQS	511.474	537.564	487.005	381.405	515.567	280.551	485.712	633.865	379.196	524.63	469.705	649.775	786.457	1032.79	305.758	202.007	332.447	278.366	556.411	498.879	236.68	843.19	243.162	275.376	1148.05	1424.08	1369.33	1223.41	1395.12	1646.02	1067.16	1166.34	1446.37	1252.36	1437.71	1423	1333.08	1002.74	1382.7	1087.28	1214.84	1077.76	1150.21	1154	1223.09	1322.38	1245.88	1441.48	1591.9
C10:1
C10:1-HQ	78.864	62.6819	65.5729	120.395	94.4594	45.7674	172.111	90.3861	42.9499	48.7763	21.6236	47.3646	2221.61	1994.7	2026.45	2688.08	1726.84	1983.52	2276.1	1827.98	1874.18	2396.7	1782.44	1791.45	1500.82	1214.12	833.47	1350.43	768.101	627.697	1595.06	1263.92	883.844	1438.58	631.51	485.318	738.872	550.754	390.513	544.027	476.909	433.452	355.257	443.487	506.959	600.173	625.516	585.186	189.189
C10:1-HQ	38.5171	47.5467	26.7337	49.6968	37.9457	33.0708	32.4029	44.7626	30.0428	40.1004	39.8275	43.1995	292.864	219.269	280.4	328.911	177.78	184.073	158.192	215.473	176.444	239.672	190.376	145.216	178.052	80.2568	58.4654	79.7042	59.4196	66.8216	90.4904	102.397	64.7489	118.137	61.9436	79.1058	234.013	46.5766	50.6648	52.1607	26.2822	42.2043	49.7987	28.4886	1.54922	72.4122	42.7687	47.9148	95.4418
C10:1-QNO/C10:1-PQS	0	0	0	0	0	0	0	0	0	0	0	0	1027.39	1088.36	1163.76	1207.84	911.525	1113.75	1154.98	898.905	1105.46	1102.56	899.447	1116.61	912.721	607.898	637.744	573.339	806.056	539.962	672.017	602.605	504.94	731.332	550.073	523.444	325.115	51.9768	212.606	240.592	227.226	162.415	307.15	261.947	85.3989	354.716	223.619	273.981	60.4266
SUM	117.381	110.229	92.3066	170.092	132.405	78.8382	204.514	135.149	72.9928	88.8768	61.4511	90.5641	3541.86	3302.33	3470.61	4224.83	2816.15	3281.34	3589.28	2942.36	3156.08	3738.93	2872.27	3053.28	2591.59	1902.27	1529.68	2003.47	1633.58	1234.48	2357.57	1968.92	1453.53	2288.05	1243.53	1087.87	1298	649.308	653.784	836.78	730.417	638.071	712.206	733.923	593.907	1027.3	891.904	907.082	345.057
C11
C11-HQ	1619.09	1224.42	622.392	1460.3	1090.36	1004.51	1139.83	1416.59	918.879	538.328	929.897	1226.49	5967.98	5624.77	6626.41	7346.53	7811.03	7038.58	8082.15	7889.27	7548.15	6622.68	7172.21	6578.52	5152.48	4293.22	4482.02	4094.92	3985.65	4087.91	5070.53	5276.25	4008.28	4298.84	4322.48	3927.1	5190.18	5611.19	6659.02	5619.97	6167.59	6305.58	5871.21	5651.31	5496.87	5490.12	6212.01	6336.11	2354.74
C11-QNO	153.893	159.467	140.026	129.759	127.45	150.597	154.428	127.96	148.995	119.099	121.429	173.602	2007.29	2159.2	2479.84	2594.97	2786.41	1950.71	2732.08	2560.65	2571.49	2432.84	2376.7	2319.98	1692.65	1621.78	1900.26	1530.89	998.503	1587.25	1669.47	1833.12	1447.11	1685.93	1636.36	1511.35	634.974	318.577	877.131	489.131	717.319	656.346	949.861	815.076	448.053	1164.43	706.542	879.745	1160.03
SUM	1772.98	1383.88	762.418	1590.06	1217.81	1155.11	1294.26	1544.55	1067.87	657.427	1051.33	1400.09	7975.27	7783.97	9106.25	9941.5	10597.4	8989.28	10814.2	10449.9	10119.6	9055.52	9548.92	8898.49	6845.13	5915	6382.28	5625.81	4984.15	5675.16	6740	7109.36	5455.39	5984.77	5958.84	5438.44	5825.16	5929.76	7536.15	6109.11	6884.91	6961.92	6821.07	6466.38	5944.92	6654.55	6918.55	7215.86	3514.77
C11:1
C11:1-HQ	2368.32	2221.95	1237.05	2554.36	2219.5	1610.59	2318.47	2220.03	1518.42	748.246	1346.65	1718.9	17860.4	16699.3	18473.6	22403.2	20516.7	18109.7	24401.9	20118.7	19300.7	20509.2	18370.1	16973.4	14247.8	12100.8	11533.4	12682.9	12584.4	11185	15147.9	14676.3	10283.9	13180.1	11506.6	9985.58	13783.7	13464.7	14502.2	13388.5	12536.3	13131	13031	12814.1	12207.9	13622.8	14857.2	14680	5468.6
C11:1-HQ	1138.92	1081.7	508.138	830.156	840.484	852.775	804.49	788.385	724.593	452.163	764.462	784.076	368.659	4275	4574.21	460.844	6038.66	246.179	5998.86	5907.62	374.946	339.238	5129.33	4581.03	3558.91	2779.47	3442.85	3045.85	2515	2591.68	3730.17	3961.46	2920.18	3170.1	2724.74	2780.23	3465.41	3551.15	4048.96	3864.2	3916.35	3896.28	3911.36	3916.53	3734.12	3953.92	4171.88	4244.67	1209.92
C11:1-QNO/C11:1-PQS	433.592	238.963	292.213	570.888	379.387	354.135	378.832	382.62	358.193	342.399	316.486	392.739	6948.33	7247.15	8268.3	9251.53	8018.69	7343.08	8217.89	7431.7	8483	8605.4	7258.01	7396.64	6449.91	5816.22	6403.81	6052.5	5360.45	6104.69	7183.49	7475.13	5751.9	6903.89	6278.3	5853.18	3230.47	1736.86	3449.32	2591.59	2573.79	2566.39	3652.33	3374.62	2209.09	4032.81	2852.08	3507.47	5017.03
SUM	3940.84	3542.62	2037.4	3955.4	3439.37	2817.5	3501.79	3391.03	2601.2	1542.81	2427.6	2895.71	25177.4	28221.5	31316.1	32115.5	34574.1	25699	38618.6	33458	28158.6	29453.8	30757.4	28951.1	24256.6	20696.4	21380.1	21781.3	20459.8	19881.4	26061.6	26112.9	18956	23254.1	20509.6	18619	20479.6	18752.8	22000.4	19844.3	19026.4	19593.7	20594.7	20105.2	18151.1	21609.5	21881.2	22432.1	11695.6
C11:2
C11:2-HQ	1222.4	735.394	670.799	1123.67	870.045	1076.9	997.802	1209.89	1038	665.48	2702.49	1087.22	326.284	1459.04	300.362	342.769	2246.68	353.351	2084.02	444.11	361.837	435.517	1844.44	353.037	1056.94	1173.38	979.92	1394.7	1520.19	1152.76	297.475	1670.83	1291.27	1361.64	1339.06	1029.4	2021.96	2181.78	2111.35	2141.65	295.632	338.94	281.435	280.802	1524.59	1758.6	325.542	343.872	948.411
C11:2-HQ	5932.11	6077.33	2648.11	5572.48	5422.34	4640.62	4347.23	5231.12	3033.65	3154.35	3466.77	3800.81	14749.5	14798.6	15565.6	19310.7	25321.6	16703.8	20348.9	23118.5	18632.2	16179.4	20564.8	17459	13761.9	11331.2	10959.9	13539.5	13316.4	11541.5	17246.2	18222.3	13053.7	13218.8	13201.8	10100	16081.8	16017.7	20484.3	19060.7	18142.8	21311.2	19784.5	19118.5	17334.2	18782.4	20197.1	17971.2	6592.02
SUM	7154.51	6812.72	3318.91	6696.15	6292.38	5717.52	5345.04	6441.01	4071.65	3819.83	6169.26	4888.03	15075.8	16257.6	15866	19653.4	27568.3	17057.2	22432.9	23562.6	18994.1	16615	22409.2	17812	14818.8	12504.6	11939.9	14934.2	14836.6	12694.2	17543.6	19893.2	14345	14580.4	14540.8	11129.4	18103.8	18199.5	22595.6	21202.3	18438.5	21650.1	20066	19399.3	18858.8	20541	20522.6	18315.1	7540.43
C12:1
C12:1-HQ	32.1113	35.9858	13.092	111.306	97.7839	27.8283	72.4439	44.1118	39.4961	35.8491	39.6635	14.9165	726.088	620.381	661.966	1125.6	839.195	710.599	1045.81	783.603	934.447	977.559	763.182	617.177	364.537	520.938	448.319	563.166	464.59	406.269	370.312	329.664	445.145	368.357	490.626	363.208	467.207	395.917	375.538	350.007	305.795	359.993	326.4	300.863	254.318	420.256	457.753	405.891	375.642
C13
C13-HQ	92.6762	74.3959	43.0649	63.4786	60.9732	59.3875	56.378	57.3865	64.1993	47.4557	59.9923	59.1311	302.719	335.151	338.582	498.964	411.156	641.27	550.078	559.246	534.518	502.237	526.649	538.388	312.727	520.054	530.872	450.854	397.688	486.049	288.811	311.003	476.43	494.832	473.058	472.461	483.798	502.121	397.199	492.425	362.603	384.515	321.891	534.479	544.855	315.596	333.711	411.934	208.767
C13:1
C13:1-HQ	0	0	0	0	0	0	0	0	0	0	0	0	2113.3	1534.3	1962.45	2705.92	2852.78	2388.44	2969.73	2676.72	2655.72	2228.08	2162.37	1855.37	1764.83	1373.68	1065.97	1100.17	591.587	917.741	1300.23	1485.11	811.903	1495.89	975.515	785.351	1429.9	1381.74	1760.02	1414.68	1208.21	1834.94	1470.76	1514.22	963.58	1729.86	1738.5	1723.03	0
C13:1-QNO/C13:1-PQS	19.8096	33.6513	45.2366	35.6324	68.2881	56.1366	38.1349	33.2202	28.3823	38.5227	37.6364	36.8282	692.408	718.395	786.006	1066.3	1088.44	719.431	1013.28	973.206	979.802	870.126	752.274	770.182	598.653	686.517	480.139	418.078	751.545	698.034	723.861	752.661	641.365	628.901	770.383	327.453	435.659	230.547	399.264	362.645	375.97	330.169	510.846	457.844	328.885	515.969	392.027	486.725	662.472
SUM	19.8096	33.6513	45.2366	35.6324	68.2881	56.1366	38.1349	33.2202	28.3823	38.5227	37.6364	36.8282	2805.71	2252.7	2748.46	3772.21	3941.21	3107.87	3983.01	3649.93	3635.52	3098.21	2914.65	2625.56	2363.49	2060.2	1546.11	1518.25	1343.13	1615.77	2024.1	2237.77	1453.27	2124.79	1745.9	1112.8	1865.56	1612.29	2159.28	1777.33	1584.18	2165.11	1981.61	1972.06	1292.46	2245.83	2130.53	2209.75	662.472
C13:2
C13:2-HQ	62.9186	38.7833	41.4098	69.3433	76.695	51.7278	73.3887	49.2578	27.6296	33.4415	25.4789	42.788	454.866	354.336	501.156	612.48	544.388	502.078	610.111	516.51	513.552	535.463	502.48	370.913	414.851	393.528	432.644	368.838	348.541	418.777	438.93	490.67	345.091	396.886	400.404	350.621	6568.52	7129.62	7475.9	7186.72	7489.02	7997.9	6889.37	7047.92	6784.41	7336.22	7341.67	7674.09	1704.53
C13:2-HQ	1060.18	1137.54	540.582	1096.71	1058.41	643.784	891.284	1082.51	636.462	486.566	618.869	842.334	6677.23	6128.43	6683.24	8102.32	9634.87	6491.05	8791.28	9173.17	8133.36	7128.72	8081.82	7420.45	5820.21	4769.12	4517.14	5435.65	4907.99	4820.92	6366.09	6133.52	4568.65	5806.46	5090.91	4034.53	7040.64	7807.87	8224.49	7855.95	7729.68	8295.76	7608.96	7257.1	7263.69	7794.37	8104.31	8345	1022.8
C13:2-QNO/C13:2-PQS	120.72	164.106	91.4082	104.604	98.4245	142.937	164.943	99.8239	121.288	186.61	105.145	128.186	1076.93	1389.37	1450.82	1608.35	2571.67	1193.99	1989.76	2298.31	2084.12	1292.84	1867.39	1685.8	1251.29	833.308	1326.75	1423.84	1025.39	1247.58	1493.77	1881.01	1196.2	1469.52	1499.21	1154.9	731.729	433.932	1111	581.745	1013.59	865.137	1174.38	938.208	586.764	1142.6	852.498	1129.82	1327.27
SUM	1243.82	1340.43	673.4	1270.66	1233.53	838.448	1129.62	1231.59	785.38	706.618	749.492	1013.31	8209.02	7872.13	8635.22	10323.1	12750.9	8187.12	11391.2	11988	10731	8957.02	10451.7	9477.16	7486.35	5995.96	6276.53	7228.33	6281.92	6487.28	8298.79	8505.2	6109.94	7672.87	6990.52	5540.06	14340.9	15371.4	16811.4	15624.4	16232.3	17158.8	15672.7	15243.2	14634.9	16273.2	16298.5	17148.9	4054.6
C15:1
C15:1-HQ	112.396	108.047	106.483	93.0703	71.8687	81.2642	68.2399	74.8319	87.1321	70.6993	95.3875	85.5276	1162.02	1281.76	1111.74	1198.89	1390.09	1699.14	1357.51	1397.35	1549.53	1379.56	1458.1	1503.77	1371.71	1376.89	1373.23	1164.55	1010.06	1357.96	1187.36	1286.75	1464.68	1209.58	1333.56	1295.68	893.228	989.412	1179.59	939.314	992.074	1033.72	891.635	894.716	917.884	1087.85	1215.53	1241.97	235.643
C15:2
C15:2-HQ	68.0219	62.4674	88.4448	48.5524	53.7385	42.6315	31.8309	39.6108	49.8229	36.9006	49.2686	60.5854	355.558	355.207	357.452	501.06	618.237	597.934	558.401	560.068	595.75	472.926	585.122	571.57	393.28	383.38	589.798	393.519	475.678	385.908	411.1	413.888	368.26	448.644	583.334	329.522	482.579	320.711	327.684	266.847	454.972	506.188	466.485	449.446	433.822	339.45	343.33	356.414	43.5964
C17:1
C17:1-HQ	52.2372	27.795	42.2605	134.215	49.5809	58.9831	54.5277	93.3533	27.6708	24.2897	38.928	64.4402	775.231	855.156	1056.22	709.622	1009.92	1445.82	968.091	1026.52	1153.97	1107.71	1256.12	1440.07	778.349	680.481	929.717	539.946	860.092	970.064	505.271	865.608	904.714	953.588	929.174	817.788	481.782	484.029	832.655	950.63	1060.39	1069.18	1041.74	784.904	1091.47	1170.15	1262.48	1307.61	104.008
Rhamnolipids
Rha-C10-C10	11604.1	11288.2	12576.5	6188.3	7187.39	15662.9	9130.51	6878.9	16628.1	18429.8	17275.4	18119	8588.81	10619.6	8341.55	9523.96	9849.48	9699.63	8973.63	9919	9544.28	9193.9	9613.11	8344.34	9685.75	10666.4	11347.9	11247.2	14560	13875.2	11077	12772.1	14485.8	11494.5	14773.7	12368.7	9797.83	9817.49	11509.2	10972.6	13013.7	11595.5	11528.9	12341.1	14277.4	10178.7	10978.8	11644.9	8381.42
Rha-C10-C12	995.589	1248.53	974.152	1033.06	699.753	1831.88	916.46	976.64	1659.5	1413.67	1498.91	2074.32	1448.76	2086.92	1368.17	1954.85	2403.89	2072.95	2205.94	2473.44	1972.99	1981.21	2233.62	1881.56	1678.52	1890.71	2530.63	2713.77	2436.12	2944.26	2518.14	3110.44	3363.9	2820.72	3473.65	2453.69	1845.52	1726.7	1861.57	2218.15	2580.55	2473.16	2291.75	2131.7	2042.58	2039.83	2425.07	2565.1	1663.6
Rha-C10-C12:1	711.639	693.969	825.584	427.214	431.972	1065.08	820.221	512.355	1016.94	1089.98	1012.36	1302.34	855.917	1407.42	929.562	1136.21	1446.74	1161.98	1270.05	1424.01	1034.17	1082.07	1332.38	1008.84	1004.39	1217.7	1694.9	1265.93	1595.74	1600.77	1641.09	1962.97	1680.98	1277.36	1648.84	1420.87	1316.86	1061.41	1197.21	1274.92	1924.31	1667.33	1516.54	1520.7	1560.64	1171.98	1383.55	1513.28	1356.49
Rha-Rha-C10-C10	13104.1	12856.5	15371.6	12999.6	11126.1	17105.2	15431.8	12545.2	20628.2	23757.6	19308.9	18523.3	9532.84	13814.5	10829	9676.35	8937.97	10727.8	8301.32	9163.45	8894.56	9929.87	8856.73	7853.21	10189.4	14224.4	13379.7	12042.8	18467.8	15808.2	12088.1	13259.2	16165.7	12475.7	16159.8	14166.1	12714.5	13902.8	12476.9	12972.7	13989.4	12660	12280	13349.6	17653.5	14117.4	13056.3	12519.6	14465.3
Rha-Rha-C10-C12	4439.74	4062.52	4411.84	4019.5	3178.89	5920.05	5141.46	3952.88	5742.04	7073.27	5752.78	6604.79	3957.28	5282.58	4491.68	4592.59	3911.21	5074.86	3579.65	3930.78	4156.09	4463.53	3819.34	3378.15	3991.95	4977.43	5656.41	4840.39	6324.05	6112.21	4711.17	5422.77	6242.14	4888.57	6530.54	5491.84	4789.31	4724.6	4678.36	4629.28	5521.3	5057.52	5033.1	5547.86	7041.71	5081.41	5452.07	5300.78	5753.45
Rha-Rha-C10-C12:1	3482.55	3138.65	5006.46	3507.4	3265.41	4268.14	4249.19	3326.03	4895.34	6161.84	4678.59	4726.97	2112.99	3343.22	2114.03	1953.8	2200.45	2130.89	1934.93	2167.46	2138.26	1923.06	2150.77	1852.39	1637.33	2562.97	2389.18	2375.46	3019.47	3061.8	2070.48	2357.42	3474.02	2244.3	3032.73	3058.58	2327.23	2642.13	2469.83	2163.03	2775.49	2390.12	2366.29	2153.54	2541.67	1965.28	2148.49	2468.98	4356.06
SUM	34337.6	33288.4	39166.1	28175.1	25889.5	45853.3	35689.6	28192	50570.1	57926.2	49527	51350.8	26496.6	36554.2	28074	28837.8	28749.7	30868.1	26265.5	29078.2	27740.4	28573.6	28005.9	24318.5	28187.4	35539.6	36998.7	34485.6	46403.1	43402.5	34106.1	38884.9	45412.5	35201.2	45619.2	38959.8	32791.2	33875.1	34193	34230.8	39804.8	35843.7	35016.5	37044.5	45117.5	34554.6	35444.3	36012.7	35976.3
Mono-RLs
Rha-C10-C10	11604.1	11288.2	12576.5	6188.3	7187.39	15662.9	9130.51	6878.9	16628.1	18429.8	17275.4	18119	8588.81	10619.6	8341.55	9523.96	9849.48	9699.63	8973.63	9919	9544.28	9193.9	9613.11	8344.34	9685.75	10666.4	11347.9	11247.2	14560	13875.2	11077	12772.1	14485.8	11494.5	14773.7	12368.7	9797.83	9817.49	11509.2	10972.6	13013.7	11595.5	11528.9	12341.1	14277.4	10178.7	10978.8	11644.9	8381.42
Rha-C10-C12	995.589	1248.53	974.152	1033.06	699.753	1831.88	916.46	976.64	1659.5	1413.67	1498.91	2074.32	1448.76	2086.92	1368.17	1954.85	2403.89	2072.95	2205.94	2473.44	1972.99	1981.21	2233.62	1881.56	1678.52	1890.71	2530.63	2713.77	2436.12	2944.26	2518.14	3110.44	3363.9	2820.72	3473.65	2453.69	1845.52	1726.7	1861.57	2218.15	2580.55	2473.16	2291.75	2131.7	2042.58	2039.83	2425.07	2565.1	1663.6
Rha-C10-C12:1	711.639	693.969	825.584	427.214	431.972	1065.08	820.221	512.355	1016.94	1089.98	1012.36	1302.34	855.917	1407.42	929.562	1136.21	1446.74	1161.98	1270.05	1424.01	1034.17	1082.07	1332.38	1008.84	1004.39	1217.7	1694.9	1265.93	1595.74	1600.77	1641.09	1962.97	1680.98	1277.36	1648.84	1420.87	1316.86	1061.41	1197.21	1274.92	1924.31	1667.33	1516.54	1520.7	1560.64	1171.98	1383.55	1513.28	1356.49
SUM	13311.3	13230.7	14376.2	7648.57	8319.11	18559.9	10867.2	8367.89	19304.6	20933.5	19786.7	21495.7	10893.5	14113.9	10639.3	12615	13700.1	12934.6	12449.6	13816.5	12551.4	12257.2	13179.1	11234.7	12368.7	13774.8	15573.4	15226.9	18591.8	18420.2	15236.3	17845.5	19530.7	15592.6	19896.2	16243.2	12960.2	12605.6	14568	14465.7	17518.5	15736	15337.2	15993.5	17880.6	13390.5	14787.5	15723.3	11401.5
Di-RLs
Rha-Rha-C10-C10	13104.1	12856.5	15371.6	12999.6	11126.1	17105.2	15431.8	12545.2	20628.2	23757.6	19308.9	18523.3	9532.84	13814.5	10829	9676.35	8937.97	10727.8	8301.32	9163.45	8894.56	9929.87	8856.73	7853.21	10189.4	14224.4	13379.7	12042.8	18467.8	15808.2	12088.1	13259.2	16165.7	12475.7	16159.8	14166.1	12714.5	13902.8	12476.9	12972.7	13989.4	12660	12280	13349.6	17653.5	14117.4	13056.3	12519.6	14465.3
Rha-Rha-C10-C12	4439.74	4062.52	4411.84	4019.5	3178.89	5920.05	5141.46	3952.88	5742.04	7073.27	5752.78	6604.79	3957.28	5282.58	4491.68	4592.59	3911.21	5074.86	3579.65	3930.78	4156.09	4463.53	3819.34	3378.15	3991.95	4977.43	5656.41	4840.39	6324.05	6112.21	4711.17	5422.77	6242.14	4888.57	6530.54	5491.84	4789.31	4724.6	4678.36	4629.28	5521.3	5057.52	5033.1	5547.86	7041.71	5081.41	5452.07	5300.78	5753.45
Rha-Rha-C10-C12:1	3482.55	3138.65	5006.46	3507.4	3265.41	4268.14	4249.19	3326.03	4895.34	6161.84	4678.59	4726.97	2112.99	3343.22	2114.03	1953.8	2200.45	2130.89	1934.93	2167.46	2138.26	1923.06	2150.77	1852.39	1637.33	2562.97	2389.18	2375.46	3019.47	3061.8	2070.48	2357.42	3474.02	2244.3	3032.73	3058.58	2327.23	2642.13	2469.83	2163.03	2775.49	2390.12	2366.29	2153.54	2541.67	1965.28	2148.49	2468.98	4356.06
SUM	21026.4	20057.6	24789.9	20526.5	17570.4	27293.4	24822.4	19824.1	31265.5	36992.8	29740.3	29855.1	15603.1	22440.3	17434.7	16222.7	15049.6	17933.5	13815.9	15261.7	15188.9	16316.5	14826.8	13083.8	15818.7	21764.8	21425.3	19258.7	27811.3	24982.3	18869.8	21039.4	25881.8	19608.6	25723.1	22716.6	19831	21269.5	19625.1	19765	22286.2	20107.7	19679.3	21051	27236.9	21164.1	20656.8	20289.4	24574.8
C10-C10
Rha-C10-C10	11604.1	11288.2	12576.5	6188.3	7187.39	15662.9	9130.51	6878.9	16628.1	18429.8	17275.4	18119	8588.81	10619.6	8341.55	9523.96	9849.48	9699.63	8973.63	9919	9544.28	9193.9	9613.11	8344.34	9685.75	10666.4	11347.9	11247.2	14560	13875.2	11077	12772.1	14485.8	11494.5	14773.7	12368.7	9797.83	9817.49	11509.2	10972.6	13013.7	11595.5	11528.9	12341.1	14277.4	10178.7	10978.8	11644.9	8381.42
Rha-Rha-C10-C10	13104.1	12856.5	15371.6	12999.6	11126.1	17105.2	15431.8	12545.2	20628.2	23757.6	19308.9	18523.3	9532.84	13814.5	10829	9676.35	8937.97	10727.8	8301.32	9163.45	8894.56	9929.87	8856.73	7853.21	10189.4	14224.4	13379.7	12042.8	18467.8	15808.2	12088.1	13259.2	16165.7	12475.7	16159.8	14166.1	12714.5	13902.8	12476.9	12972.7	13989.4	12660	12280	13349.6	17653.5	14117.4	13056.3	12519.6	14465.3
SUM	24708.1	24144.7	27948.1	19187.9	18313.5	32768.2	24562.3	19424.1	37256.3	42187.5	36584.4	36642.3	18121.7	24434.1	19170.5	19200.3	18787.5	20427.4	17275	19082.5	18438.8	19123.8	18469.8	16197.5	19875.2	24890.8	24727.6	23290.1	33027.7	29683.4	23165.2	26031.3	30651.5	23970.2	30933.5	26534.8	22512.3	23720.3	23986	23945.4	27003.1	24255.5	23808.9	25690.7	31930.9	24296.1	24035.1	24164.5	22846.7
C10-C12
Rha-C10-C12	995.589	1248.53	974.152	1033.06	699.753	1831.88	916.46	976.64	1659.5	1413.67	1498.91	2074.32	1448.76	2086.92	1368.17	1954.85	2403.89	2072.95	2205.94	2473.44	1972.99	1981.21	2233.62	1881.56	1678.52	1890.71	2530.63	2713.77	2436.12	2944.26	2518.14	3110.44	3363.9	2820.72	3473.65	2453.69	1845.52	1726.7	1861.57	2218.15	2580.55	2473.16	2291.75	2131.7	2042.58	2039.83	2425.07	2565.1	1663.6
Rha-Rha-C10-C12	4439.74	4062.52	4411.84	4019.5	3178.89	5920.05	5141.46	3952.88	5742.04	7073.27	5752.78	6604.79	3957.28	5282.58	4491.68	4592.59	3911.21	5074.86	3579.65	3930.78	4156.09	4463.53	3819.34	3378.15	3991.95	4977.43	5656.41	4840.39	6324.05	6112.21	4711.17	5422.77	6242.14	4888.57	6530.54	5491.84	4789.31	4724.6	4678.36	4629.28	5521.3	5057.52	5033.1	5547.86	7041.71	5081.41	5452.07	5300.78	5753.45
SUM	5435.33	5311.05	5385.99	5052.55	3878.65	7751.93	6057.92	4929.52	7401.54	8486.94	7251.7	8679.11	5406.04	7369.5	5859.86	6547.43	6315.09	7147.81	5785.58	6404.22	6129.08	6444.74	6052.96	5259.72	5670.46	6868.14	8187.04	7554.17	8760.17	9056.47	7229.31	8533.21	9606.04	7709.28	10004.2	7945.53	6634.83	6451.3	6539.93	6847.44	8101.85	7530.68	7324.85	7679.56	9084.29	7121.24	7877.14	7865.88	7417.05
C10-C12:1
Rha-C10-C12:1	711.639	693.969	825.584	427.214	431.972	1065.08	820.221	512.355	1016.94	1089.98	1012.36	1302.34	855.917	1407.42	929.562	1136.21	1446.74	1161.98	1270.05	1424.01	1034.17	1082.07	1332.38	1008.84	1004.39	1217.7	1694.9	1265.93	1595.74	1600.77	1641.09	1962.97	1680.98	1277.36	1648.84	1420.87	1316.86	1061.41	1197.21	1274.92	1924.31	1667.33	1516.54	1520.7	1560.64	1171.98	1383.55	1513.28	1356.49
Rha-Rha-C10-C12:1	3482.55	3138.65	5006.46	3507.4	3265.41	4268.14	4249.19	3326.03	4895.34	6161.84	4678.59	4726.97	2112.99	3343.22	2114.03	1953.8	2200.45	2130.89	1934.93	2167.46	2138.26	1923.06	2150.77	1852.39	1637.33	2562.97	2389.18	2375.46	3019.47	3061.8	2070.48	2357.42	3474.02	2244.3	3032.73	3058.58	2327.23	2642.13	2469.83	2163.03	2775.49	2390.12	2366.29	2153.54	2541.67	1965.28	2148.49	2468.98	4356.06
SUM	4194.19	3832.62	5832.05	3934.61	3697.38	5333.22	5069.41	3838.39	5912.28	7251.82	5690.95	6029.31	2968.91	4750.64	3043.59	3090.02	3647.19	3292.86	3204.98	3591.48	3172.44	3005.13	3483.15	2861.23	2641.71	3780.67	4084.08	3641.39	4615.22	4662.57	3711.57	4320.4	5155	3521.66	4681.57	4479.45	3644.1	3703.54	3667.04	3437.95	4699.8	4057.45	3882.83	3674.23	4102.31	3137.26	3532.03	3982.25	5712.55
Siderophores
Pyochelin (PCH)
PCH	15.5138	27.569	26.9146	11.9908	15.7814	35.4176	23.1549	10.386	39.1977	38.4816	50.8445	92.2954	557.084	1065.45	645.276	435.968	754.205	577.667	812.217	1150.08	559.299	486.432	339.939	664.831	673.642	937.079	639.88	939.503	1189.87	945.263	756.321	906.811	855.552	1014.71	1032.41	611.644	41.2239	60.891	27.8514	8.44067	6.93061	27.862	1.41657	10.1453	8.08492	5.93968	6.69356	28.2606	339.666
Pyoverdine (PVD)
PVD+Fe	1.3844	0.556276	0	0	0	0.0245482	0	1.57816	1.13943	1.23142	0	0.0491861	55.4586	36.5766	43.4325	14.7266	21.7126	36.4997	19.5365	12.3637	29.8181	21.5802	33.1549	23.2843	33.8436	36.6431	23.2279	19.9739	7.08847	29.8894	11.1949	8.84331	25.965	18.216	14.6123	53.7855	73.565	76.4054	32.1127	29.4809	30.9437	25.9429	36.8899	24.8462	48.5087	48.5991	23.7675	42.4263	2.83145
Ferribactin	42.8995	44.0517	62.0018	22.3608	29.1029	53.59	35.0272	14.6031	59.6068	33.0536	60.3274	70.2398	61.0195	41.1206	93.6719	49.328	48.7533	101.161	37.9395	56.0031	126.232	52.6635	83.1735	102.009	46.7806	55.4808	26.3592	46.3181	19.2535	35.0597	14.2302	15.5532	36.017	14.9122	42.0427	203.645	112.803	178.959	85.8953	200.969	88.7635	176.756	261.581	217.523	338.134	152.692	105.599	113.357	154.121
PVD	3.99178	6.64045	7.12174	5.75623	2.94425	14.8729	7.89312	7.34562	7.22663	6.76689	14.5311	9.15551	5.04222	6.51909	12.7749	8.0902	5.50085	7.7967	2.9741	3.41037	6.4719	9.95701	3.35037	6.53753	0.657364	2.60513	2.93647	12.7027	11.8612	2.66508	2.2087	0.954712	11.3032	0.991338	5.4492	2.85649	8.17188	20.5247	1.42685	4.81059	12.6142	8.88213	4.46939	8.99293	4.04242	3.59612	2.74211	5.1107	8.60558
OTHER	69.6921	91.123	35.7271	127.537	108.395	112.113	154.106	104.697	93.8069	35.2175	90.3615	116.994	9.15242	3.97939	7.11426	4.61712	4.05075	4.85483	3.89335	8.71083	6.89783	9.7274	8.52225	6.67164	8.87231	7.03197	4.72941	8.47816	3.24419	6.04526	4.60943	5.50226	8.4822	8.49992	10.216	10.0285	7.63733	8.89679	3.63044	3.75206	8.15211	9.77943	5.42655	3.94385	8.06938	5.25564	4.37781	5.85013	7.13845
SUM	117.968	142.371	104.851	155.654	140.442	180.6	197.027	128.224	161.78	76.2694	165.22	196.438	130.673	88.1956	156.993	76.7619	80.0175	150.313	64.3435	80.488	169.42	93.9281	128.201	138.503	90.1539	101.761	57.253	87.4728	41.4474	73.6595	32.2433	30.8535	81.7675	42.6194	72.3202	270.316	202.177	284.786	123.065	239.013	140.473	221.361	308.367	255.306	398.754	210.143	136.487	166.744	172.696
[truncated: 59 more columns]
