# Supplementary material for: Impact of Artificial Sputum Medium Formulation on Pseudomonas aeruginosa Secondary Metabolite Production
Source: J Bacteriol. 2021 Oct 12;203(21):e00250-21. doi: 10.1128/JB.00250-21 (PMC8508215; doi:10.1128/JB.00250-21)
Supplement: Supplemental file 5 — Data Set S5. Download JB.00250-21-s0006.xlsx, XLSX file, 0.02 MB [file jb.00250-21-s0006.xlsx]

## Sheet: Sheet1
Network Cluster Index ID	Precursor m/z	RT Mean	Library Match	Manual Annotation	Metabolite Class	Metabolite Family
194	229.155	112.452	Spectral Match to Ile-Pro from NIST14	Ile-Pro	Dipeptide	Peptide
200	231.17	78.9745	Spectral Match to Leu-Val from NIST14	Ile-Pro	Dipeptide	Peptide
456	279.094	305.386	Massbank:AU247203 Triphenylphosphine oxide|diphenylphosphorylbenzene	Ph3PO
1653	488.297	285.28	Glycocholic Acid	Glycocholic acid	Injection standard
2287	808.57	482.5	(2-{[2-[docosa-4.7.10.13.16-pentaenoyloxy]-3-(hexadecanoyloxy)propyl phosphonato]oxy}ethyl)trimethylazanium
1318	369.352	717.233	Spectral Match to Cholestan-3-one, (5.alpha.)- from NIST14	5-alpha-cholestan-3-one	Cholestenone	Cholesterol derivative
2249	774.565	648.952	3-(heptadecanoyloxy)-2-(oleoyloxy)propyl (2-(trimethylammonio)ethyl) phosphate	PC(O-16:0/22:5)	Phosphatidylcholine	Lipid
1602	466.317	286.345	Spectral Match to Glycocholic acid from NIST14	Glycocholic acid	Injection standard
1690	504.305	440.083	Spectral Match to 1-Eicosatrienoyl-sn-glycero-3-phosphoethanolamine from NIST14	LPE(20:3)	Lysophosphatidylethanolamine	Lipid
1813	553.39	669.164	Spectral Match to Didodecyl 3,3'-thiodipropionate oxide from NIST14	Dilauryl thiodipropionate oxide	Antioxidant additive
1610	468.346	388.871	Spectral Match to 1-Myristoyl-sn-glycero-3-phosphocholine from NIST14	LysoPC(14:0)	Lysophosphatidylcholine	Lipid
2220	734.569	634.7	Spectral Match to 1-Stearoyl-2-myristoyl-sn-glycero-3-phosphocholine from NIST14	PC(18:0/14:0)	Phosphatidylcholine	Lipid
521	282.28	517.071	Spectral Match to 9-Octadecenamide, (Z)- from NIST14	Oleylamide	Fatty acid primary amide	Lipid
2188	706.538	586.697	Spectral Match to 1,2-Dipentadecanoyl-sn-glycero-3-phosphocholine from NIST14	PC(15:0/15:0)	Phosphatidylcholine	Lipid
1720	518.322	399.571	Spectral Match to 1-Hexadecanoyl-sn-glycero-3-phosphocholine from NIST14	LPC(16:0)	Lysophosphatidylcholine	Lipid
2267	786.6	684.932	trimethyl(2-{[2-[octadec-11-enoyloxy]-3-[octadec-9-enoyloxy]propyl phosphonato]oxy}ethyl)azanium	PC(18:1/18:1)	Phosphatidylcholine	Lipid
2238	756.551	660.852	(2-{[3-[hexadec-9-enoyloxy]-2-[-octadeca-9.12-dienoyloxy]propyl phosphonato]oxy}ethyl)trimethylazanium	PC(18:2/16:1)	Lysophosphatidylcholine	Lipid
1575	454.294	395.737	Spectral Match to 1-Palmitoyl-2-hydroxy-sn-glycero-3-phosphoethanolamine from NIST14	LPE(16:0)	Lysophosphatidylethanolamine	Lipid
2134	675.677	611.744	Spectral Match to 13-Docosenamide, (Z)- from NIST14	13-Docosenamide (Erucic acid)	Monounsaturated fatty acid	Lipid
109	205.098	93.3338	TRYPTOPHAN	Tryptophan	Amino acid	Amino acid
1643	483.341	284.781	Glycocholic Acid	Glycocholic acid	Injection standard
1886	580.423	539.771	Spectral Match to 1-Behenoyl-2-hydroxy-sn-glycero-3-phosphocholine from NIST14	LPC(22:0)	Lysophosphatidylcholine	Lipid
549	285.084	52.3001	Massbank:RP012601 Xanthosine|9-[(2R,3R,4S,5R)-3,4-dihydroxy-5-(hydroxymethyl)oxolan-2-yl]-3H-purine-2,6-dione	Xanthosine	Nucleoside
1937	602.416	552.188	Spectral Match to 1-Behenoyl-2-hydroxy-sn-glycero-3-phosphocholine from NIST14	LPC(22:0)	Lysophosphatidylcholine	Lipid
1631	480.31	406.204	Spectral Match to 1-(9Z-Octadecenoyl)-sn-glycero-3-phosphoethanolamine from NIST14	LPE(18:1)	Lysophosphatidylethanolamine	Lipid
1408	385.347	693.565	Spectral Match to (+)-4-Cholesten-3-one from NIST14	4-Cholesten-3-one	Cholestenone	Cholesterol derivative
2133	675.543	603.223	Sphingomyelin (18:1/14:0)	SM(18:1/14:0)	Sphingomyelin	Lipid
1604	466.33	458.282	TOP19 Psoriasis feature - Unknown FeatureID=3668
1923	594.446	568.236	Spectral Match to 1,2-Diundecanoyl-sn-glycero-3-phosphocholine from NIST14	PC(11:0/11:0)	Phosphatidylcholine	Lipid
1516	432.237	360.878	NCGC00385123-01_C22H30O6_7b,9-Dihydroxy-3-(hydroxymethyl)-1,1,6,8-tetramethyl-5-oxo-1,1a,1b,4,4a,5,7a,7b,8,9-decahydro-9aH-cyclopropa[3,4]benzo[1,2-e]azulen-9a-yl acetate	12-deoxyphorbol-13-acetate	Diterpenoid
2241	760.585	614.816	Spectral Match to 1-Hexadecanoyl-2-(9Z-octadecenoyl)-sn-glycero-3-phosphocholine from NIST14	POPC	Phosphatidylcholine	Lipid
2162	689.557	760.347	PC(O-14:0/16:1); [M+H]+ C38H77N1O7P1	PC(O-14:0/16:1)	Phosphatidylcholine	Lipid
2265	785.589	622.773	PC(18:1/18:1); [M+H]+ C44H85N1O8P1	PC(18:1/18:1)	Phosphatidylcholine	Lipid
1761	538.518	648.475	Ceramide (18:1/16:0)	Ceramide(18:1/16:0)	Ceramide	Lipid
2217	732.555	581.183	Spectral Match to 1-(9Z-Octadecenoyl)-2-tetradecanoyl-sn-glycero-3-phosphocholine from NIST14	PC(14:0/18:1)	Phosphatidylcholine	Lipid
2216	732.552	610.792	Spectral Match to 1-(9Z-Octadecenoyl)-2-tetradecanoyl-sn-glycero-3-phosphocholine from NIST14	PC(14:0/18:1)	Phosphatidylcholine	Lipid
612	295.228	363.133	Spectral Match to 9-Oxo-10E,12Z-octadecadienoic acid from NIST14	9-oxo-ODE	Oxidated fatty acid	Lipid
1305	367.337	575.892	"""(3S,8S,9S,10R,13R,14S,17R)-17-((2R)-7-hydroxy-6-methylheptan-2-yl)-10,13-dimethyl-2,3,4,7,8,9,10,11,12,13,14,15,16,17-tetradecahydro-1H-cyclopenta[a]phenanthren-3-ol"""	26-Hydroxycholesterol	Oxysterol	Cholesterol derivative
1335	371.325	351.238	Massbank: Myristamidopropyl betaine|carboxymethyl-dimethyl-[3-(tetradecanoylamino)propyl]azanium	Myristamidopropyl betaine	Surfactant
1947	608.446	626.32	Spectral Match to 1-Lignoceroyl-2-hydroxy-sn-glycero-3-phosphocholine from NIST14	LPC(24:0)	Lysophosphatidylcholine	Lipid
1507	428.374	443.033	Massbank:RP025602 Stearoyl-L-Carnitine|stearoylcarnitine|3-octadecanoyloxy-4-(trimethylazaniumyl)butanoate	Stearoylcarnitine	O-acyl carnitine	Lipid
2201	717.591	581.033	PC(O-16:0/16:1); [M+H]+ C40H81N1O7P1	PC(O-16:0/16:1)	Phosphatidylcholine	Lipid
2208	720.552	713.81	(2-{[2-(hexadecanoyloxy)-3-(pentadecanoyloxy)propyl phosphonato]oxy}ethyl)trimethylazanium
2228	746.575	633.016	(2-{[3-[hexadec-9-en-1-yloxy]-2-(octadecanoyloxy)propyl phosphonato]oxy}ethyl)trimethylazanium
1341	373.243	131.696	Spectral Match to Ile-Ile-Lys from NIST14	Ile-Ile-Lys	Tripeptide	Peptide
29	180.137	133.668	GLUCOSAMINE	Glucosamine	Hexosamine
1601	465.345	324.048	Spectral Match to Lyso-Sphingomyelin from NIST14	Lyso-sphingomyelin	Sphingosine phosphorylcholine	Lipid
998	331.284	509.982	NCGC00186665-03!2,3-dihydroxypropyl hexadecanoate [IIN-based on: CCMSLIB00000849057]	Glyceryl palmitate	Palmitoyl glycerol	Lipid
457	279.135	112.436	Spectral Match to Tyr-Pro from NIST14	Tyr-Pro	Dipeptide	Peptide
1703	510.489	702.918	N-(1,3-dihydroxyoctadec-4-en-2-yl)tetradecanamide	N-Myristoyl-sphingosine	Sphingosine	Lipid
2341	931.625	286.287	"""((R)-4-((3R,5S,7S,8R,9S,10S,12S,13R,14S,17R)-3,7,12-trihydroxy-10,13-dimethylhexadecahydro-1H-cyclopenta[a]phenanthren-17-yl)pentanoyl)glycine"""	Glycoursocholic acid	Glycine steroid conjugate	Cholesterol derivative
1729	520.339	382.676	Massbank:PR310844 LPC 18:2	LPC(18:2)	Lysophosphatidylcholine	Lipid
2225	744.564	642.608	(2-aminoethoxy)[2-[octadec-11-enoyloxy]-3-[octadec-9-enoyloxy]propoxy]phosphinic acid	PEP(18:1/18:1)	Phosphoethanolamine	Lipid
1613	471.103	691.827	NCGC00385660-01!(10R)-2,8-dihydroxy-1-methoxy-6-methyl-10-[(2S,3R,4R,5S,6R)-3,4,5-trihydroxy-6-(hydroxymethyl)oxan-2-yl]-10H-anthracen-9-one	Homonataloin B	Plant natural product
2261	782.566	636.036	Spectral Match to 1-Hexadecanoyl-2-(9Z-octadecenoyl)-sn-glycero-3-phosphocholine from NIST14	PC(16:0/18:1)	Phosphatidylcholine	Lipid
540	284.296	560.652	Spectral Match to Octadecanamide from NIST14	Octadecanamide	Fatty amide	Lipid
1544	438.299	411.921	TOP 8 Psoriasis feature - Unknown FeatureID=4262
1622	476.274	397.05	Spectral Match to 1-Palmitoyl-2-hydroxy-sn-glycero-3-phosphoethanolamine from NIST14	LPE(16:0)	Lysophosphatidylethanolamine	Lipid
359	257.248	553.797	Spectral Match to Myristic acid ethyl ester from NIST14	Myristic acid ethyl ester	Ethyl myristate	Lipid
1576	454.323	384.06	Massbank:RP026303 1-tridecanoyl-2-hydroxy-sn-glycero-3-phosphocholine|1-tridecanoyl-sn-glycero-3-phosphocholine|[(2R)-2-hydroxy-3-tridecanoyloxypropyl] 2-(trimethylazaniumyl)ethyl phosphate	LPC(13:0)	Lysophosphatidylcholine	Lipid
61	188.071	100.127	Spectral Match to L-Tryptophan from NIST14	Tryptophan	Amino acid	Amino acid
1695	508.37	436.713	Spectral Match to 1-(1Z-Octadecenyl)-sn-glycero-3-phosphocholine from NIST14	LPC(18:0)	Lysophosphatidylcholine	Lipid
691	302.209	148.63	Spectral Match to Leu-Gly-Leu from NIST14	Leu-Gly-Leu	Tripeptide	Peptide
1487	419.154	36.6994	Spectral Match to 4-Morpholinopropanesulfonic acid from NIST14	MOPS
2268	787.603	747.687	PC(18:0/18:1); [M+H]+ C44H87N1O8P1	PC(18:0/18:1)	Phosphatidylcholine	Lipid
20	166.088	44.2616	ReSpect:PM018190 Phenylalanine	Phenylalanine	Amino acid	Amino acid
2166	691.534	601.464	PC(14:0/15:0); [M+H]+ C37H75N1O8P1	PC(14:0/15:0)	Phosphatidylcholine	Lipid
1697	509.335	372.197	PC(17:0/0:0); [M+H]+ C25H53N1O7P1	LPC(17:0)	Lysophosphatidylcholine	Lipid
2237	756.55	585.261	(2-{[3-[hexadec-9-enoyloxy]-2-[-octadeca-9.12-dienoyloxy]propyl phosphonato]oxy}ethyl)trimethylazanium	PC(18:2/16:1)?	Phosphatidylcholine	Lipid
2211	725.555	603.052	{[2-hexadecanamido-3-hydroxyoctadec-4-en-1-yl]oxy}[2-(trimethylazaniumyl)ethoxy]phosphinic acid
306	245.187	148.129	Spectral Match to Ile-Leu from NIST14	Ile-Leu	Dipeptide	Peptide
466	279.233	428.568	Massbank:RP030402 ?-linolenic acid|linolenic acid|(9Z,12Z,15Z)-octadeca-9,12,15-trienoic acid	Linolenic acid	Fatty acid	Lipid
59	187.145	154.07	Spectral Match to Ile-Ile-Lys from NIST14	Ile-Ile-Lys	Tripeptide	Peptide
2219	733.585	546.59	PC(16:0/16:0); [M+H]+ C40H81N1O8P1	PC(16:0/16:0)	Phosphatidylcholine	Lipid
1404	383.331	675.405	Spectral Match to Cholesta-4,6-dien-3-one from NIST14	"Cholesta-4,6-dien-3-one"	Cholesterol derivative	Cholesterol derivative
2179	703.509	659.984	PC(14:0/16:1); [M+H]+ C38H75N1O8P1	PC(14:0/16:1)	Phosphatidylcholine	Lipid
1753	532.338	422.168	Spectral Match to Lyso-PAF C-18 from NIST14	LPC(O-18:0)	Lysoglycerophosphatidylcholine	Lipid
2262	782.568	650.55	Spectral Match to 1-Hexadecanoyl-2-(9Z-octadecenoyl)-sn-glycero-3-phosphocholine from NIST14	PC(16:0/18:1)	Phosphatidylcholine	Lipid
919	318.167	109.754	Spectral Match to Leu-Trp from NIST14	Leu-Trp	Dipeptide	Peptide
509	281.249	470.412	Spectral Match to Conjugated linoleic Acid (10E,12Z) from NIST14	Conjugated linoleic acid (10E,12Z)	Fatty acid	Lipid
2309	834.584	503.636	Spectral Match to 1-Octadecanoyl-2-(4Z,7Z,10Z,13Z,16Z,19Z-docosahexaenoyl)-sn-glycero-3-phosphocholine from NIST14	PC(18:0/22:6)	Phosphatidylcholine	Lipid
67	189.124	67.6885	Spectral Match to Gly-Ile from NIST14	Gly-Ile	Dipeptide	Peptide
1939	603.46	679.162	B23A12
2337	907.578	397.205	Spectral Match to 1-Hexadecanoyl-sn-glycero-3-phosphoethanolamine from NIST14	LPE(16:0)	Lysophosphatidylethanolamine	Lipid
2205	719.568	594.275	PC(15:0/16:0); [M+H]+ C39H79N1O8P1	PC(15:0/16:0)	Phosphatidylcholine	Lipid
1772	544.336	400.722	Spectral Match to 1-(9Z-Octadecenoyl)-sn-glycero-3-phosphocholine from NIST14	LPC(18:1)	Lysophosphatidylcholine	Lipid
1781	550.387	452.528	Spectral Match to 1-O-Hexadecyl-2-O-(2E-butenoyl)-sn-glyceryl-3-phosphocholine from NIST14	PAF(4:1/16:0)	Platelet activating factor	Lipid
1751	531.407	666.581	Spectral Match to Didodecyl 3,3'-thiodipropionate oxide from NIST14	Dilauryl thiodipropionate oxide	Antioxidant additive
2248	772.55	611.254	Spectral Match to 1-(1Z-Octadecenyl)-2-(9Z-octadecenoyl)-sn-glycero-3-phosphocholine from NIST14	PC(P-18:0/18:1)	Glycerophosphocholine	Lipid
1775	546.353	443.944	Spectral Match to 1-Octadecanoyl-sn-glycero-3-phosphocholine from NIST14	LPC(18:0)	Lysophosphatidylcholine	Lipid
2196	716.522	673.985	Spectral Match to 2-Linoleoyl-1-palmitoyl-sn-glycero-3-phosphoethanolamine from NIST14	PE(16:0/18:2)	Phosphoethanolamine	Lipid
220	232.133	344.608	Massbank:LU043205 7-Diethylamino-4-methylcoumarin|7-(diethylamino)-4-methylchromen-2-one	7-Diethylamino-4-methylcoumarin	Cosmetic stabilizer
27	179.13	42.2482	Spectral Match to Pro-Ile-Lys from NIST14	Pro-Ile-Lys	Tripeptide	Peptide
522	282.28	374	Spectral Match to D-erythro-C18-Sphingosine from NIST14	D-erythro-C18-Sphingosine	Sphingosine	Lipid
669	300.291	369.901	Spectral Match to D-erythro-C18-Sphingosine from NIST14	D-erythro-C18-Sphingosine	Sphingosine	Lipid
2180	703.575	558.213	Sphingomyelin	SM(18:1/16:0)	Sphingomyelin	Lipid
426	274.274	628.702	Massbank:LU030802 Lauryldiethanolamine|2-[dodecyl(2-hydroxyethyl)amino]ethanol	Lauryldiethanolamine	Antifoaming agent
2290	810.597	643.683	(2-{[2-[icosa-5.8.11.14-tetraenoyloxy]-3-(octadecanoyloxy)propyl phosphonato]oxy}ethyl)trimethylazanium
350	256.264	503.453	Spectral Match to Palmitamide from NIST14	Palmitamide	Fatty amide	Lipid
1641	482.351	384.367	Spectral Match to 1-Pentadecanoyl-sn-glycero-3-phosphocholine from NIST14	LPC(15:0)	Lysophosphatidylcholine	Lipid
2053	647.451	439.227	Levonorgestrel	Levonorgestrel	Synthetic progestogen	Cholesterol derivative
1075	336.254	511.489	Eicosanoids_18-HEPE_C20H30O3	18-HEPE	Oxylipin	Lipid
387	263.238	465.194	Spectral Match to Conjugated linoleic Acid (10E,12Z) from NIST14	Conjugated linoleic acid (10E,12Z)	Fatty acid	Lipid
556	286.289	354.671	Spectral Match to Heptadecasphing-4-enine from NIST14	C17-Sphingosine	Sphingosine	Lipid
1628	478.292	381.39	NCGC00380283-01!4-[5-[[4-[5-[acetyl(hydroxy)amino]pentylamino]-4-oxobutanoyl]-hydroxyamino]pentylamino]-4-oxobutanoic acid	4-[5-[[4-[5-[acetyl(hydroxy)amino]pentylamino]-4-oxobutanoyl]-hydroxyamino]pentylamino]-4-oxobutanoic acid	Fatty amide	Lipid
692	302.306	348.583	Massbank:LU100202 2,2'-(Tetradecylimino)diethanol|Tetradecyldiethanolamine	Tetradecyldiethanolamine	Inert ingredient of pesticides
1479	415.211	360.485	NCGC00385811-01!6-[3-[(3,4-dimethoxyphenyl)methyl]-4-methoxy-2-(methoxymethyl)butyl]-4-methoxy-1,3-benzodioxole	Niranthin	Aromatic hydrocarbon
30	182.082	44.506	Massbank:PB000413 Tyrosine|2-amino-3-(4-hydroxyphenyl)propanoic acid	Tyrosine	Amino acid	Amino acid
1737	524.372	463.37	Spectral Match to 1-Octadecanoyl-sn-glycero-3-phosphocholine from NIST14	LPC(18:0)	Lysophosphatidylcholine	Lipid
1732	522.356	407.902	Spectral Match to 1-(9Z-Octadecenoyl)-sn-glycero-3-phosphocholine from NIST14	LPC(18:1)	Lysophosphatidylcholine	Lipid
853	315.254	381.17	NCGC00381425-01!8-hydroxy-8-(3-octyloxiran-2-yl)octanoic acid	8-hydroxy-8-(3-octyloxiran-2-yl)octanoic acid
2349	963.64	440.772	Spectral Match to 1-Octadecanoyl-sn-glycero-3-phosphoethanolamine from NIST14	LPE(18:0)	Lysophosphoethanolamine	Lipid
869	316.122	908.238	Spectral Match to 2-tert-Butyl-6-(5-chloro-2H-benzotriazol-2-yl)-4-methylphenol from NIST14	Bumetrizole	Colorant
2138	678.471	523.393	Spectral Match to 1,2-Ditetradecanoyl-sn-glycero-3-phosphocholine from NIST14	PC(14:0/14:0)	Phosphatidylcholine	Lipid
1000	332.219	150.849	Spectral Match to Thr-Val-Leu from NIST14	Thr-Val-Leu	Tripeptide	Peptide
2285	806.552	490.92	Spectral Match to 1-Palmitoyl-2-docosahexaenoyl-sn-glycero-3-phosphocholine from NIST14	PC(16:0/22:6)	Phosphatidylcholine	Lipid
2200	717.589	660.444	PC(O-16:0/16:1); [M+H]+ C40H81N1O7P1	PC(O-16:0/16:1)	Phosphatidylcholine	Lipid
1701	510.369	434.853	Spectral Match to 1-Heptadecanoyl-sn-glycero-3-phosphocholine from NIST14	LPC(17:0)	Lysophosphatidylcholine	Lipid
1418	391.281	611.94	Bis(2-ethylhexyl) phthalate	Bis(2-ethylhexyl) phthalate	Plasticizer
1810	552.403	491.891	Spectral Match to 1-Arachidoyl-2-hydroxy-sn-glycero-3-phosphocholine from NIST14	LPC(20:0)	Lysophosphatidylcholine	Lipid
2264	784.582	760.888	Spectral Match to Arachidonoylthio-PC from NIST14	Arachidonoylthio-PC	Phosphatidylcholine (thio ester)	Lipid
2167	691.539	583.756	PC(14:0/15:0); [M+H]+ C37H75N1O8P1	PC(14:0/15:0)	Phosphatidylcholine	Lipid
2203	718.535	550.863	Spectral Match to 1-Hexadecanoyl-2-(9Z-octadecenoyl)-sn-glycero-3-phosphoethanolamine from NIST14	PE(16:0/18:1)	Phosphoethanolamine	Lipid
693	302.304	364.701	sphinganine related molecules
2266	785.59	615.334	PC(18:1/18:1); [M+H]+ C44H85N1O8P1	PC(18:1/18:1)	Phosphatidylcholine	Lipid
575	288.252	336.399	MassbankEU:SM876702 Lauryl diethanolamide|N,N-bis(2-hydroxyethyl)dodecanamide	Lauryl diethanolamide	Fatty amide (surfactant)	Lipid
1672	496.34	380.266	Spectral Match to Lyso-PC(16:0) from NIST14	LPC(16:0)	Lysophosphatidylcholine	Lipid
1272	357.279	327.429	"""(R)-4-((1R,3S,5R,8S,9S,10S,13R,14S,17R)-1,3-dihydroxy-10,13-dimethylhexadecahydro-1H-cyclopenta[a]phenanthren-17-yl)pentanoic acid"""	(1b,3a,5b)-1,3-Dihydroxycholan-24-oic acid	Bile acid derivative
125	210.081	47.9114	Spectral Match to 4-Morpholinopropanesulfonic acid from NIST14	MOPS
1407	385.347	576.808	7-alpha-hydroxy cholesterol	7-alpha-hydroxy cholesterol		Cholesterol derivative
1640	482.325	446.795	Spectral Match to 1-Stearoyl-2-hydroxy-sn-glycero-3-phosphoethanolamine from NIST14	LPE(18:0)	Lysophosphoethanolamine	Lipid
1590	462.342	334.091	Spectral Match to D-Glucosyl-.beta.1-1'-D-erythro-sphingosine from NIST14	Glucosphingosine	Sphingosine	Lipid
2062	652.419	435.831	Spectral Match to Azelaoyl PAF from NIST14	PC(O-16:0.9:0(COOH))	Platelet activating factor	Lipid
2240	758.57	650.95	Spectral Match to 1-Hexadecanoyl-2-octadecadienoyl-sn-glycero-3-phosphocholine from NIST14	PC(16:0/18:2)	Phosphatidylcholine	Lipid
1458	401.342	590.604	MLS001333092-01!5-Cholesten-3beta-ol-7-one566-28-9	7-Oxocholesterol	Cholesterol derivative	Cholesterol derivative
